# Supplementary material for: ESEA: Discovering the Dysregulated Pathways based on Edge Set Enrichment Analysis
Source: Sci Rep. 2015 Aug 12;5:13044. doi: 10.1038/srep13044 (PMC4533315; doi:10.1038/srep13044)
Supplement: Supplementary Table S2 [file srep13044-s2.xls]

## Sheet: KEGG-p53-SUMMARY RESULTS Gain-o
Table S2. Full list of ranked KEGG pathways identified by ESEA in the p53 dataset
PATHWAY	DATABASE	SIZE	EES	NEES	NOM p-value	FDR	Character
Cysteine and methionine metabolism	KEGG	66	0.42012	1.7507	0	0	GoC
Alcoholism	KEGG	590	0.26707	1.4959	0	0	GoC
Dilated cardiomyopathy	KEGG	319	0.27005	1.4353	0	0	GoC
ECM-receptor interaction	KEGG	466	0.24445	1.3464	0	0	GoC
Colorectal cancer	KEGG	80	0.36905	1.5952	0.001	0.0374	GoC
Tuberculosis	KEGG	308	0.23723	1.2617	0.005	0.1558	GoC
Viral myocarditis	KEGG	19	0.51426	1.628	0.01	0.1582	GoC
Taste transduction	KEGG	26	0.46117	1.542	0.011	0.1582	GoC
Inflammatory bowel disease (IBD)	KEGG	58	0.36125	1.4494	0.01	0.1582	GoC
Glycine, serine and threonine metabolism	KEGG	94	0.32179	1.442	0.01	0.1582	GoC
Insulin secretion	KEGG	133	0.28801	1.3527	0.007	0.1582	GoC
Fatty acid degradation	KEGG	207	-0.27749	-1.3455	0.011	0.1582	LoC
Cholinergic synapse	KEGG	394	-0.25235	-1.3081	0.008	0.1582	LoC
TGF-beta signaling pathway	KEGG	176	-0.28786	-1.3484	0.013	0.1736	LoC
Vascular smooth muscle contraction	KEGG	231	0.24607	1.2574	0.015	0.1753	GoC
Inositol phosphate metabolism	KEGG	342	0.22799	1.2173	0.015	0.1753	GoC
Phototransduction	KEGG	38	0.38751	1.446	0.02	0.2067	GoC
Vibrio cholerae infection	KEGG	44	0.36971	1.4089	0.021	0.2067	GoC
Proteoglycans in cancer	KEGG	443	0.21747	1.1747	0.019	0.2067	GoC
Tryptophan metabolism	KEGG	58	0.33379	1.3581	0.03	0.2271	GoC
Endometrial cancer	KEGG	98	0.28675	1.2856	0.032	0.2271	GoC
Starch and sucrose metabolism	KEGG	109	0.27915	1.2817	0.032	0.2271	GoC
Prostate cancer	KEGG	261	0.23013	1.1861	0.026	0.2271	GoC
Phosphatidylinositol signaling system	KEGG	658	0.19603	1.114	0.03	0.2271	GoC
NOD-like receptor signaling pathway	KEGG	30	-0.42475	-1.4487	0.031	0.2271	LoC
Renal cell carcinoma	KEGG	84	-0.30912	-1.323	0.034	0.2271	LoC
Glutamatergic synapse	KEGG	335	-0.24156	-1.2359	0.028	0.2271	LoC
Metabolism of xenobiotics by cytochrome P450	KEGG	419	-0.23198	-1.2148	0.034	0.2271	LoC
Hedgehog signaling pathway	KEGG	54	0.31694	1.2541	0.037	0.2306	GoC
Gap junction	KEGG	200	0.24708	1.2221	0.037	0.2306	GoC
Dopaminergic synapse	KEGG	525	-0.2209	-1.1748	0.045	0.2715	LoC
Olfactory transduction	KEGG	134	0.25043	1.1921	0.05	0.2922	GoC
Salivary secretion	KEGG	88	0.27447	1.2077	0.058	0.319	GoC
Pathogenic Escherichia coli infection	KEGG	28	-0.39739	-1.3369	0.058	0.319	LoC
Ras signaling pathway	KEGG	976	-0.19948	-1.1086	0.061	0.3259	LoC
African trypanosomiasis	KEGG	24	-0.40489	-1.2934	0.069	0.3584	LoC
Aldosterone-regulated sodium reabsorption	KEGG	31	0.35087	1.231	0.075	0.3791	GoC
mTOR signaling pathway	KEGG	98	0.25128	1.1258	0.083	0.388	GoC
VEGF signaling pathway	KEGG	198	0.22133	1.1029	0.083	0.388	GoC
Amyotrophic lateral sclerosis (ALS)	KEGG	41	-0.33842	-1.2433	0.083	0.388	LoC
Endocrine and other factor-regulated calcium reabsorption	KEGG	44	-0.33347	-1.2166	0.092	0.4088	LoC
Bacterial invasion of epithelial cells	KEGG	87	-0.28175	-1.185	0.093	0.4088	LoC
Rap1 signaling pathway	KEGG	980	-0.19556	-1.0948	0.094	0.4088	LoC
Propanoate metabolism	KEGG	33	0.33112	1.1824	0.101	0.4197	GoC
Cocaine addiction	KEGG	71	0.27079	1.1363	0.101	0.4197	GoC
Complement and coagulation cascades	KEGG	70	0.26607	1.1145	0.113	0.4536	GoC
Hepatitis C	KEGG	134	0.23148	1.0882	0.114	0.4536	GoC
p53 signaling pathway	KEGG	70	0.25783	1.087	0.133	0.4594	GoC
Hypertrophic cardiomyopathy (HCM)	KEGG	31	0.30165	1.0848	0.147	0.4594	GoC
Pentose and glucuronate interconversions	KEGG	37	0.28946	1.0616	0.17	0.4594	GoC
Estrogen signaling pathway	KEGG	224	0.20738	1.0595	0.119	0.4594	GoC
Linoleic acid metabolism	KEGG	105	0.23075	1.0533	0.141	0.4594	GoC
Axon guidance	KEGG	221	0.20673	1.0514	0.128	0.4594	GoC
Vasopressin-regulated water reabsorption	KEGG	58	0.25999	1.0469	0.183	0.4594	GoC
Alzheimer's disease	KEGG	56	0.25918	1.0467	0.175	0.4594	GoC
Hepatitis B	KEGG	236	0.20269	1.043	0.123	0.4594	GoC
Apoptosis	KEGG	144	0.21449	1.0362	0.132	0.4594	GoC
Alanine, aspartate and glutamate metabolism	KEGG	72	0.24459	1.0352	0.172	0.4594	GoC
Neuroactive ligand-receptor interaction	KEGG	40	0.27396	1.0345	0.182	0.4594	GoC
Fc gamma R-mediated phagocytosis	KEGG	310	0.19567	1.0236	0.137	0.4594	GoC
Glyoxylate and dicarboxylate metabolism	KEGG	20	0.33111	1.0232	0.216	0.4594	GoC
ErbB signaling pathway	KEGG	202	0.20222	1.019	0.149	0.4594	GoC
Amino sugar and nucleotide sugar metabolism	KEGG	57	0.25396	1.0187	0.171	0.4594	GoC
Cytokine-cytokine receptor interaction	KEGG	192	0.2024	1.0057	0.182	0.4594	GoC
Antigen processing and presentation	KEGG	56	0.24737	1.0003	0.203	0.4594	GoC
Lysine degradation	KEGG	37	0.27151	0.99953	0.226	0.4594	GoC
B cell receptor signaling pathway	KEGG	136	0.21107	0.99847	0.196	0.4594	GoC
Bile secretion	KEGG	48	0.25532	0.99044	0.217	0.4594	GoC
One carbon pool by folate	KEGG	51	0.25244	0.98865	0.204	0.4594	GoC
Gastric acid secretion	KEGG	127	0.2084	0.98408	0.211	0.4594	GoC
Arachidonic acid metabolism	KEGG	283	0.18977	0.98268	0.198	0.4594	GoC
Wnt signaling pathway	KEGG	388	0.18183	0.98089	0.194	0.4594	GoC
Glutathione metabolism	KEGG	163	0.20073	0.97569	0.184	0.4594	GoC
Pathways in cancer	KEGG	801	0.16818	0.96991	0.194	0.4594	GoC
Shigellosis	KEGG	94	-0.25686	-1.1102	0.132	0.4594	LoC
Melanogenesis	KEGG	233	-0.22529	-1.1068	0.133	0.4594	LoC
Chronic myeloid leukemia	KEGG	184	-0.23051	-1.0981	0.15	0.4594	LoC
Long-term depression	KEGG	158	-0.2337	-1.0864	0.168	0.4594	LoC
HIF-1 signaling pathway	KEGG	248	-0.219	-1.0721	0.176	0.4594	LoC
Toxoplasmosis	KEGG	151	-0.232	-1.0686	0.172	0.4594	LoC
Bladder cancer	KEGG	38	-0.29136	-1.0635	0.191	0.4594	LoC
Morphine addiction	KEGG	357	-0.20718	-1.0597	0.17	0.4594	LoC
Pancreatic cancer	KEGG	146	-0.22829	-1.0556	0.195	0.4594	LoC
Progesterone-mediated oocyte maturation	KEGG	125	-0.23329	-1.0545	0.199	0.4594	LoC
Galactose metabolism	KEGG	67	-0.2612	-1.053	0.198	0.4594	LoC
Retrograde endocannabinoid signaling	KEGG	372	-0.20166	-1.0404	0.2	0.4594	LoC
Salmonella infection	KEGG	140	-0.22716	-1.038	0.191	0.4594	LoC
Acute myeloid leukemia	KEGG	139	-0.22554	-1.0355	0.21	0.4594	LoC
Jak-STAT signaling pathway	KEGG	632	-0.18989	-1.0282	0.226	0.4594	LoC
Amoebiasis	KEGG	73	-0.25073	-1.0275	0.221	0.4594	LoC
Citrate cycle (TCA cycle)	KEGG	90	-0.2396	-1.0262	0.219	0.4594	LoC
Carbohydrate digestion and absorption	KEGG	24	-0.31366	-1.021	0.223	0.4594	LoC
Porphyrin and chlorophyll metabolism	KEGG	57	0.23593	0.96525	0.241	0.4694	GoC
Leishmaniasis	KEGG	62	0.23097	0.95437	0.239	0.4694	GoC
Pyrimidine metabolism	KEGG	650	0.16676	0.94481	0.239	0.4694	GoC
Insulin signaling pathway	KEGG	343	-0.20243	-1.0318	0.238	0.4694	LoC
HTLV-I infection	KEGG	434	0.17368	0.95087	0.271	0.4708	GoC
Nicotinate and nicotinamide metabolism	KEGG	21	0.29077	0.94306	0.262	0.4708	GoC
Fc epsilon RI signaling pathway	KEGG	157	0.19442	0.93903	0.265	0.4708	GoC
Non-alcoholic fatty liver disease (NAFLD)	KEGG	122	0.20226	0.93464	0.277	0.4708	GoC
Sphingolipid metabolism	KEGG	79	0.21331	0.93004	0.257	0.4708	GoC
Epstein-Barr virus infection	KEGG	170	0.18702	0.9297	0.266	0.4708	GoC
Drug metabolism - other enzymes	KEGG	69	0.21999	0.91637	0.275	0.4708	GoC
Arginine and proline metabolism	KEGG	99	0.20605	0.9147	0.321	0.4708	GoC
Glycosaminoglycan degradation	KEGG	25	0.27465	0.91436	0.273	0.4708	GoC
Neurotrophin signaling pathway	KEGG	303	0.17302	0.91433	0.314	0.4708	GoC
alpha-Linolenic acid metabolism	KEGG	31	0.2643	0.91139	0.288	0.4708	GoC
Steroid biosynthesis	KEGG	20	0.28869	0.91033	0.288	0.4708	GoC
Melanoma	KEGG	220	0.17745	0.90747	0.299	0.4708	GoC
Hippo signaling pathway	KEGG	355	0.16877	0.90468	0.322	0.4708	GoC
Cell cycle	KEGG	353	0.16962	0.90338	0.311	0.4708	GoC
Inflammatory mediator regulation of TRP channels	KEGG	159	0.18554	0.89799	0.304	0.4708	GoC
Steroid hormone biosynthesis	KEGG	321	0.16966	0.89627	0.322	0.4708	GoC
Toll-like receptor signaling pathway	KEGG	167	0.18062	0.88471	0.334	0.4708	GoC
Thyroid hormone synthesis	KEGG	136	0.18572	0.88276	0.325	0.4708	GoC
Pancreatic secretion	KEGG	51	0.22159	0.8826	0.283	0.4708	GoC
Valine, leucine and isoleucine degradation	KEGG	131	0.1836	0.86693	0.354	0.4708	GoC
Glycerophospholipid metabolism	KEGG	284	0.16593	0.86649	0.356	0.4708	GoC
Natural killer cell mediated cytotoxicity	KEGG	263	0.16608	0.85528	0.346	0.4708	GoC
Small cell lung cancer	KEGG	267	0.16571	0.85423	0.35	0.4708	GoC
Glycosphingolipid biosynthesis - lacto and neolacto series	KEGG	103	0.18832	0.85309	0.332	0.4708	GoC
Legionellosis	KEGG	28	0.25159	0.84635	0.325	0.4708	GoC
Ovarian steroidogenesis	KEGG	90	0.18246	0.80628	0.356	0.4708	GoC
Chagas disease (American trypanosomiasis)	KEGG	177	-0.21689	-1.0178	0.256	0.4708	LoC
Circadian entrainment	KEGG	578	-0.18749	-1.0082	0.264	0.4708	LoC
Tyrosine metabolism	KEGG	140	-0.2156	-0.99801	0.266	0.4708	LoC
Fructose and mannose metabolism	KEGG	107	-0.22692	-0.99661	0.261	0.4708	LoC
Serotonergic synapse	KEGG	233	-0.20144	-0.98775	0.299	0.4708	LoC
Oocyte meiosis	KEGG	313	-0.19459	-0.98501	0.327	0.4708	LoC
beta-Alanine metabolism	KEGG	110	-0.22207	-0.97413	0.271	0.4708	LoC
Osteoclast differentiation	KEGG	290	-0.19141	-0.97091	0.324	0.4708	LoC
Non-small cell lung cancer	KEGG	127	-0.21532	-0.96226	0.293	0.4708	LoC
Chemical carcinogenesis	KEGG	324	-0.19014	-0.96097	0.355	0.4708	LoC
Retinol metabolism	KEGG	269	-0.19004	-0.95472	0.358	0.4708	LoC
Prolactin signaling pathway	KEGG	191	-0.2001	-0.95469	0.339	0.4708	LoC
Pertussis	KEGG	70	-0.23365	-0.94528	0.316	0.4708	LoC
Glycolysis / Gluconeogenesis	KEGG	221	-0.19277	-0.9422	0.349	0.4708	LoC
RIG-I-like receptor signaling pathway	KEGG	48	-0.24436	-0.93374	0.332	0.4708	LoC
Cell adhesion molecules (CAMs)	KEGG	59	-0.23337	-0.92291	0.324	0.4708	LoC
Adherens junction	KEGG	149	-0.19867	-0.92284	0.335	0.4708	LoC
Type II diabetes mellitus	KEGG	114	-0.20572	-0.92141	0.333	0.4708	LoC
Huntington's disease	KEGG	51	-0.22881	-0.88807	0.348	0.4708	LoC
Thyroid cancer	KEGG	36	-0.23459	-0.82952	0.36	0.4708	LoC
Measles	KEGG	190	0.16181	0.80773	0.366	0.4713	GoC
Oxidative phosphorylation	KEGG	465	-0.18368	-0.96861	0.363	0.4713	LoC
Pentose phosphate pathway	KEGG	90	-0.20914	-0.89193	0.368	0.4713	LoC
Calcium signaling pathway	KEGG	449	0.13918	0.76281	0.379	0.4821	GoC
Pyruvate metabolism	KEGG	106	0.18143	0.82739	0.397	0.4824	GoC
Basal cell carcinoma	KEGG	102	0.18096	0.81665	0.393	0.4824	GoC
NF-kappa B signaling pathway	KEGG	117	0.16926	0.784	0.402	0.4824	GoC
Cytosolic DNA-sensing pathway	KEGG	15	0.25706	0.74583	0.386	0.4824	GoC
Prion diseases	KEGG	22	0.21332	0.67952	0.405	0.4824	GoC
Thyroid hormone signaling pathway	KEGG	293	-0.18431	-0.92723	0.404	0.4824	LoC
Influenza A	KEGG	157	-0.19819	-0.92276	0.384	0.4824	LoC
Tight junction	KEGG	188	-0.19199	-0.9124	0.395	0.4824	LoC
Herpes simplex infection	KEGG	107	-0.20208	-0.88977	0.405	0.4824	LoC
Epithelial cell signaling in Helicobacter pylori infection	KEGG	37	-0.22969	-0.82698	0.402	0.4824	LoC
GABAergic synapse	KEGG	331	-0.1834	-0.93583	0.408	0.4829	LoC
Ether lipid metabolism	KEGG	100	0.16808	0.76154	0.423	0.4833	GoC
Glycosylphosphatidylinositol(GPI)-anchor biosynthesis	KEGG	26	0.21854	0.72621	0.418	0.4833	GoC
Folate biosynthesis	KEGG	15	0.25457	0.72105	0.415	0.4833	GoC
Riboflavin metabolism	KEGG	16	0.23563	0.70921	0.428	0.4833	GoC
Butanoate metabolism	KEGG	30	0.2012	0.69908	0.429	0.4833	GoC
Adipocytokine signaling pathway	KEGG	145	-0.19687	-0.90729	0.415	0.4833	LoC
T cell receptor signaling pathway	KEGG	195	-0.1893	-0.90578	0.425	0.4833	LoC
Notch signaling pathway	KEGG	56	-0.20816	-0.81969	0.423	0.4833	LoC
FoxO signaling pathway	KEGG	105	-0.19759	-0.87098	0.432	0.4837	LoC
Parkinson's disease	KEGG	17	-0.24401	-0.71208	0.435	0.4842	LoC
Amphetamine addiction	KEGG	160	0.14391	0.6937	0.441	0.4855	GoC
MAPK signaling pathway	KEGG	750	-0.17593	-0.96007	0.444	0.4855	LoC
Circadian rhythm	KEGG	66	-0.1993	-0.79835	0.443	0.4855	LoC
Synthesis and degradation of ketone bodies	KEGG	15	0.22262	0.6404	0.45	0.4886	GoC
N-Glycan biosynthesis	KEGG	42	0.16242	0.61147	0.452	0.4886	GoC
GnRH signaling pathway	KEGG	208	-0.17493	-0.8529	0.478	0.5137	LoC
Phenylalanine metabolism	KEGG	54	-0.1946	-0.75925	0.484	0.5142	LoC
Synaptic vesicle cycle	KEGG	20	-0.23188	-0.71252	0.484	0.5142	LoC
Glioma	KEGG	156	-0.17951	-0.84306	0.491	0.5158	LoC
Histidine metabolism	KEGG	35	-0.19281	-0.67422	0.49	0.5158	LoC
Terpenoid backbone biosynthesis	KEGG	29	-0.19948	-0.66827	0.498	0.5203	LoC
Maturity onset diabetes of the young	KEGG	17	-0.18817	-0.5521	0.509	0.5288	LoC
Glycerolipid metabolism	KEGG	278	-0.17061	-0.85135	0.523	0.5394	LoC
TNF signaling pathway	KEGG	126	-0.17552	-0.79303	0.525	0.5394	LoC
Leukocyte transendothelial migration	KEGG	218	-0.15625	-0.75479	0.567	0.5794	LoC
Regulation of actin cytoskeleton	KEGG	510	-0.16457	-0.8754	0.58	0.5895	LoC
Long-term potentiation	KEGG	293	-0.14793	-0.74632	0.584	0.5903	LoC
Drug metabolism - cytochrome P450	KEGG	288	-0.15179	-0.76846	0.6	0.6032	LoC
Adrenergic signaling in cardiomyocytes	KEGG	572	-0.15796	-0.85044	0.623	0.623	LoC
