# Supplementary material for: ESEA: Discovering the Dysregulated Pathways based on Edge Set Enrichment Analysis
Source: Sci Rep. 2015 Aug 12;5:13044. doi: 10.1038/srep13044 (PMC4533315; doi:10.1038/srep13044)
Supplement: Supplementary Table S4 [file srep13044-s3.xls]

## Sheet: biocarta-p53-SUMMARY RESULTS Ga
Table S4. Full list of ranked Biocarta pathways identified by ESEA in the p53 dataset
PATHWAY	DATABASE	SIZE	EES	NEES	NOM p-value	FDR	Character
cdk regulation of dna replication	Biocarta	45	0.46609	1.7859	0	0	GoC
mapkinase signaling pathway	Biocarta	17	0.57269	1.7206	0.004	0.314	GoC
agrin in postsynaptic differentiation	Biocarta	117	0.288	1.3491	0.01	0.3925	GoC
p38 mapk signaling pathway	Biocarta	26	-0.50736	-1.6295	0.008	0.3925	LoC
tpo signaling pathway	Biocarta	36	0.40803	1.4885	0.014	0.4396	GoC
epo signaling pathway	Biocarta	20	0.45886	1.444	0.026	0.5039	GoC
akap95 role in mitosis and chromosome dynamics	Biocarta	26	0.40127	1.3539	0.044	0.5039	GoC
induction of apoptosis through dr3 and dr4-5 death receptors	Biocarta	63	0.32624	1.3439	0.025	0.5039	GoC
insulin signaling pathway	Biocarta	23	0.41128	1.3315	0.057	0.5039	GoC
nitric oxide signaling pathway	Biocarta	22	0.40978	1.3216	0.048	0.5039	GoC
il 6 signaling pathway	Biocarta	27	0.38189	1.3011	0.052	0.5039	GoC
chaperones modulate interferon signaling pathway	Biocarta	18	0.41187	1.268	0.073	0.5039	GoC
platelet amyloid precursor protein pathway	Biocarta	19	0.40347	1.2381	0.087	0.5039	GoC
how does salmonella hijack a cell	Biocarta	38	0.32945	1.2347	0.06	0.5039	GoC
intrinsic prothrombin activation pathway	Biocarta	43	0.32446	1.2061	0.078	0.5039	GoC
role of pi3k subunit p85 in regulation of actin organization and cell migration	Biocarta	40	0.31055	1.1801	0.087	0.5039	GoC
signaling pathway from g-protein families	Biocarta	34	0.31984	1.1774	0.093	0.5039	GoC
calcium signaling by hbx of hepatitis b virus	Biocarta	19	0.36338	1.1412	0.124	0.5039	GoC
igf-1 signaling pathway	Biocarta	33	0.31359	1.1295	0.124	0.5039	GoC
growth hormone signaling pathway	Biocarta	28	0.32279	1.1167	0.131	0.5039	GoC
il 4 signaling pathway	Biocarta	24	0.33182	1.1133	0.146	0.5039	GoC
endocytotic role of ndk phosphins and dynamin	Biocarta	31	0.32388	1.1102	0.143	0.5039	GoC
sumoylation by ranbp2 regulates transcriptional repression	Biocarta	50	0.27686	1.0924	0.142	0.5039	GoC
ras signaling pathway	Biocarta	16	0.36947	1.0784	0.156	0.5039	GoC
cxcr4 signaling pathway	Biocarta	28	0.31133	1.0783	0.171	0.5039	GoC
alternative complement pathway	Biocarta	15	0.37554	1.0676	0.189	0.5039	GoC
erk1-erk2 mapk signaling pathway	Biocarta	37	0.28706	1.0668	0.145	0.5039	GoC
lectin induced complement pathway	Biocarta	18	0.35072	1.0642	0.179	0.5039	GoC
mcalpain and friends in cell motility	Biocarta	273	0.20227	1.0556	0.112	0.5039	GoC
role of erbb2 in signal transduction and oncology	Biocarta	41	0.27636	1.0555	0.178	0.5039	GoC
y branching of actin filaments	Biocarta	48	0.26928	1.0305	0.184	0.5039	GoC
extrinsic prothrombin activation pathway	Biocarta	20	0.32814	1.0302	0.196	0.5039	GoC
ucalpain and friends in cell spread	Biocarta	151	0.21162	1.0197	0.163	0.5039	GoC
rac1 cell motility signaling pathway	Biocarta	18	0.33593	1.0163	0.207	0.5039	GoC
classical complement pathway	Biocarta	18	0.33565	1.0119	0.205	0.5039	GoC
phospholipids as signalling intermediaries	Biocarta	53	0.2476	0.99931	0.221	0.5039	GoC
cyclins and cell cycle regulation	Biocarta	53	0.25124	0.99694	0.203	0.5039	GoC
multiple antiapoptotic pathways from igf-1r signaling lead to bad phosphorylation	Biocarta	26	0.29199	0.99219	0.203	0.5039	GoC
rho-selective guanine exchange factor akap13 mediates stress fiber formation	Biocarta	15	0.34882	0.98929	0.225	0.5039	GoC
mets affect on macrophage differentiation	Biocarta	23	0.29638	0.96301	0.239	0.5039	GoC
cycling of ran in nucleocytoplasmic transport	Biocarta	20	0.3025	0.96081	0.234	0.5039	GoC
the igf-1 receptor and longevity	Biocarta	19	0.30347	0.95593	0.243	0.5039	GoC
cell to cell adhesion signaling	Biocarta	27	0.28035	0.95562	0.25	0.5039	GoC
role of mef2d in t-cell apoptosis	Biocarta	46	0.24184	0.9399	0.263	0.5039	GoC
pdgf signaling pathway	Biocarta	43	0.24279	0.92778	0.257	0.5039	GoC
influence of ras and rho proteins on g1 to s transition	Biocarta	38	0.2501	0.92574	0.252	0.5039	GoC
regulation of p27 phosphorylation during cell cycle progression	Biocarta	20	0.29272	0.89985	0.292	0.5039	GoC
cell cycle- g1-s check point	Biocarta	77	0.20757	0.887	0.314	0.5039	GoC
repression of pain sensation by the transcriptional regulator dream	Biocarta	25	0.25603	0.86628	0.305	0.5039	GoC
map kinase inactivation of smrt corepressor	Biocarta	22	0.26412	0.86171	0.323	0.5039	GoC
regulation of ck1-cdk5 by type 1 glutamate receptors	Biocarta	27	0.25383	0.85075	0.337	0.5039	GoC
the information processing pathway at the ifn beta enhancer	Biocarta	210	0.16598	0.84111	0.364	0.5039	GoC
nfat and hypertrophy of the heart	Biocarta	32	0.23788	0.83727	0.328	0.5039	GoC
fmlp induced chemokine gene expression in hmc-1 cells	Biocarta	44	0.21878	0.82665	0.355	0.5039	GoC
how progesterone initiates the oocyte maturation	Biocarta	49	0.21112	0.82579	0.37	0.5039	GoC
il 2 signaling pathway	Biocarta	58	0.20122	0.81771	0.369	0.5039	GoC
role of ran in mitotic spindle regulation	Biocarta	16	0.26716	0.79899	0.368	0.5039	GoC
inactivation of gsk3 by akt causes accumulation of b-catenin in alveolar macrophages	Biocarta	44	0.20249	0.78793	0.393	0.5039	GoC
bioactive peptide induced signaling pathway	Biocarta	50	0.19957	0.78734	0.385	0.5039	GoC
ctcf- first multivalent nuclear factor	Biocarta	20	0.2523	0.78231	0.371	0.5039	GoC
nf-kb signaling pathway	Biocarta	73	0.18147	0.77581	0.405	0.5039	GoC
mechanism of protein import into the nucleus	Biocarta	47	0.19971	0.76645	0.434	0.5039	GoC
transcription factor creb and its extracellular signals	Biocarta	27	0.2197	0.75907	0.414	0.5039	GoC
telomeres telomerase cellular aging and immortality	Biocarta	18	0.24657	0.75336	0.371	0.5039	GoC
transcription regulation by methyltransferase of carm1	Biocarta	35	0.20895	0.75294	0.418	0.5039	GoC
activation of csk by camp-dependent protein kinase inhibits signaling through the t cell receptor	Biocarta	48	0.19121	0.75209	0.398	0.5039	GoC
bcr signaling pathway	Biocarta	68	0.1803	0.75092	0.397	0.5039	GoC
thrombin signaling and protease-activated receptors	Biocarta	38	0.20594	0.73994	0.395	0.5039	GoC
cystic fibrosis transmembrane conductance regulator (cftr) and beta 2 adrenergic receptor (b2ar) pathway	Biocarta	46	0.18757	0.72435	0.435	0.5039	GoC
vegf hypoxia and angiogenesis	Biocarta	25	0.21544	0.70485	0.41	0.5039	GoC
t cell receptor signaling pathway	Biocarta	68	0.16733	0.70062	0.435	0.5039	GoC
wnt signaling pathway	Biocarta	53	0.17043	0.68435	0.443	0.5039	GoC
links between pyk2 and map kinases	Biocarta	32	0.18789	0.67733	0.462	0.5039	GoC
pten dependent cell cycle arrest and apoptosis	Biocarta	22	0.21185	0.67676	0.447	0.5039	GoC
fc epsilon receptor i signaling in mast cells	Biocarta	75	0.15508	0.66267	0.433	0.5039	GoC
role of erk5 in neuronal survival pathway	Biocarta	25	0.19856	0.66094	0.454	0.5039	GoC
il 3 signaling pathway	Biocarta	28	0.18978	0.6487	0.432	0.5039	GoC
regulation of eif-4e and p70s6 kinase	Biocarta	32	0.1675	0.59401	0.474	0.5039	GoC
regulation of transcriptional activity by pml	Biocarta	15	0.20178	0.59008	0.475	0.5039	GoC
corticosteroids and cardioprotection	Biocarta	22	0.1702	0.55101	0.474	0.5039	GoC
nfkb activation by nontypeable hemophilus influenzae	Biocarta	43	-0.37534	-1.3657	0.037	0.5039	LoC
melanocyte development and pigmentation pathway	Biocarta	19	-0.44069	-1.3437	0.057	0.5039	LoC
toll-like receptor pathway	Biocarta	44	-0.34859	-1.3031	0.061	0.5039	LoC
pkc-catalyzed phosphorylation of inhibitory phosphoprotein of myosin phosphatase	Biocarta	21	-0.41575	-1.2667	0.094	0.5039	LoC
the prc2 complex sets long-term gene silencing through modification of histone tails	Biocarta	24	-0.38758	-1.2368	0.095	0.5039	LoC
tgf beta signaling pathway	Biocarta	29	-0.36057	-1.2272	0.097	0.5039	LoC
protein kinase a at the centrosome	Biocarta	46	-0.31554	-1.2029	0.094	0.5039	LoC
mtor signaling pathway	Biocarta	31	-0.34798	-1.2009	0.103	0.5039	LoC
erk and pi-3 kinase are necessary for collagen binding in corneal epithelia	Biocarta	206	-0.24406	-1.1656	0.085	0.5039	LoC
tnf-stress related signaling	Biocarta	56	-0.2976	-1.1508	0.136	0.5039	LoC
cell cycle- g2-m checkpoint	Biocarta	36	-0.31463	-1.1312	0.145	0.5039	LoC
alk in cardiac myocytes	Biocarta	23	-0.35974	-1.1304	0.15	0.5039	LoC
ceramide signaling pathway	Biocarta	69	-0.27638	-1.1303	0.133	0.5039	LoC
skeletal muscle hypertrophy is regulated via akt-mtor pathway	Biocarta	30	-0.3254	-1.1252	0.154	0.5039	LoC
atm signaling pathway	Biocarta	36	-0.32316	-1.1189	0.155	0.5039	LoC
keratinocyte differentiation	Biocarta	83	-0.25504	-1.0865	0.152	0.5039	LoC
tnfr1 signaling pathway	Biocarta	68	-0.2701	-1.0851	0.165	0.5039	LoC
il-2 receptor beta chain in t cell activation	Biocarta	109	-0.23202	-1.0413	0.217	0.5039	LoC
role of ppar-gamma coactivators in obesity and thermogenesis	Biocarta	15	-0.37338	-1.0378	0.216	0.5039	LoC
ccr3 signaling in eosinophils	Biocarta	32	-0.30543	-1.0354	0.215	0.5039	LoC
mechanisms of transcriptional repression by dna methylation	Biocarta	30	-0.29819	-1.0202	0.216	0.5039	LoC
role of nicotinic acetylcholine receptors in the regulation of apoptosis	Biocarta	26	-0.3088	-1.0167	0.234	0.5039	LoC
control of gene expression by vitamin d receptor	Biocarta	70	-0.25045	-1.0159	0.227	0.5039	LoC
regulation of cell cycle progression by plk3	Biocarta	35	-0.28615	-1.0157	0.226	0.5039	LoC
inhibition of cellular proliferation by gleevec	Biocarta	23	-0.32474	-1.012	0.242	0.5039	LoC
granzyme a mediated apoptosis pathway	Biocarta	18	-0.33524	-1.0102	0.234	0.5039	LoC
gamma-aminobutyric acid receptor life cycle pathway	Biocarta	26	-0.30696	-1.0063	0.23	0.5039	LoC
human cytomegalovirus and map kinase pathways	Biocarta	28	-0.29715	-0.99554	0.235	0.5039	LoC
il12 and stat4 dependent signaling pathway in th1 development	Biocarta	21	-0.32254	-0.99172	0.254	0.5039	LoC
rho cell motility signaling pathway	Biocarta	19	-0.33144	-0.98653	0.252	0.5039	LoC
role of <U+00DF>-arrestins in the activation and targeting of map kinases	Biocarta	20	-0.31913	-0.97101	0.292	0.5039	LoC
ras-independent pathway in nk cell-mediated cytotoxicity	Biocarta	27	-0.28826	-0.95436	0.259	0.5039	LoC
trefoil factors initiate mucosal healing	Biocarta	45	-0.25601	-0.95421	0.271	0.5039	LoC
b cell survival pathway	Biocarta	87	-0.22272	-0.95151	0.309	0.5039	LoC
aspirin blocks signaling pathway involved in platelet activation	Biocarta	31	-0.26506	-0.92488	0.323	0.5039	LoC
phosphorylation of mek1 by cdk5-p35 down regulates the map kinase pathway	Biocarta	23	-0.29639	-0.92009	0.333	0.5039	LoC
role of brca1 brca2 and atr in cancer susceptibility	Biocarta	39	-0.2519	-0.90491	0.328	0.5039	LoC
ifn alpha signaling pathway	Biocarta	29	-0.25777	-0.88331	0.341	0.5039	LoC
multi-step regulation of transcription by pitx2	Biocarta	44	-0.23382	-0.87677	0.339	0.5039	LoC
chromatin remodeling by hswi-snf atp-dependent complexes	Biocarta	120	-0.1968	-0.8704	0.414	0.5039	LoC
stathmin and breast cancer resistance to antimicrotubule agents	Biocarta	23	-0.27809	-0.86784	0.332	0.5039	LoC
tnfr2 signaling pathway	Biocarta	35	-0.24647	-0.86674	0.372	0.5039	LoC
regulators of bone mineralization	Biocarta	36	-0.24106	-0.86661	0.372	0.5039	LoC
il-7 signal transduction	Biocarta	34	-0.24875	-0.86459	0.342	0.5039	LoC
role of egf receptor transactivation by gpcrs in cardiac hypertrophy	Biocarta	46	-0.23208	-0.86344	0.398	0.5039	LoC
reversal of insulin resistance by leptin	Biocarta	26	-0.26249	-0.85353	0.358	0.5039	LoC
eukaryotic protein translation	Biocarta	32	-0.24596	-0.84402	0.374	0.5039	LoC
angiotensin ii mediated activation of jnk pathway via pyk2 dependent signaling	Biocarta	39	-0.22872	-0.84047	0.378	0.5039	LoC
gata3 participate in activating the th2 cytokine genes expression	Biocarta	20	-0.27075	-0.8321	0.367	0.5039	LoC
attenuation of gpcr signaling	Biocarta	31	-0.23025	-0.81265	0.415	0.5039	LoC
fas signaling pathway (cd95)	Biocarta	40	-0.22012	-0.80206	0.419	0.5039	LoC
hypoxia and p53 in the cardiovascular system	Biocarta	52	-0.20904	-0.8018	0.437	0.5039	LoC
the co-stimulatory signal during t-cell activation	Biocarta	24	-0.24929	-0.80171	0.369	0.5039	LoC
tumor suppressor arf inhibits ribosomal biogenesis	Biocarta	20	-0.25306	-0.79698	0.408	0.5039	LoC
sodd-tnfr1 signaling pathway	Biocarta	21	-0.25965	-0.79571	0.408	0.5039	LoC
p53 signaling pathway	Biocarta	28	-0.24014	-0.79466	0.419	0.5039	LoC
egf signaling pathway	Biocarta	34	-0.22669	-0.78831	0.423	0.5039	LoC
segmentation clock	Biocarta	20	-0.263	-0.78555	0.387	0.5039	LoC
hypoxia-inducible factor in the cardivascular system	Biocarta	43	-0.21273	-0.78215	0.447	0.5039	LoC
chrebp regulation by carbohydrates and camp	Biocarta	24	-0.24425	-0.78074	0.431	0.5039	LoC
signal transduction through il1r	Biocarta	55	-0.19726	-0.77788	0.44	0.5039	LoC
caspase cascade in apoptosis	Biocarta	33	-0.22524	-0.77477	0.43	0.5039	LoC
erythropoietin mediated neuroprotection through nf-kb	Biocarta	31	-0.22501	-0.76845	0.44	0.5039	LoC
sprouty regulation of tyrosine kinase signals	Biocarta	29	-0.21927	-0.74009	0.464	0.5039	LoC
actions of nitric oxide in the heart	Biocarta	25	-0.22139	-0.72461	0.47	0.5039	LoC
apoptotic signaling in response to dna damage	Biocarta	21	-0.225	-0.70006	0.45	0.5039	LoC
stress induction of hsp regulation	Biocarta	17	-0.22088	-0.664	0.465	0.5039	LoC
role of mal in rho-mediated activation of srf	Biocarta	20	-0.21299	-0.65861	0.472	0.5039	LoC
nuclear receptors coordinate the activities of chromatin remodeling complexes and coactivators to facilitate initiation of transcription in carcinoma cells	Biocarta	15	-0.21382	-0.60545	0.481	0.5068	LoC
role of mitochondria in apoptotic signaling	Biocarta	18	-0.22636	-0.67262	0.487	0.5084	LoC
nerve growth factor pathway (ngf)	Biocarta	21	-0.20071	-0.63524	0.489	0.5084	LoC
integrin signaling pathway	Biocarta	268	-0.1731	-0.8645	0.496	0.509	LoC
lck and fyn tyrosine kinases in initiation of tcr activation	Biocarta	23	-0.20391	-0.65146	0.495	0.509	LoC
hiv-1 nef- negative effector of fas and tnf	Biocarta	99	-0.17656	-0.76186	0.517	0.5257	LoC
regulation of bad phosphorylation	Biocarta	53	-0.18092	-0.70738	0.519	0.5257	LoC
fibrinolysis pathway	Biocarta	20	-0.19105	-0.58649	0.537	0.5404	LoC
proteasome complex	Biocarta	211	-0.17013	-0.82861	0.551	0.551	LoC
