# Supplementary material for: ESEA: Discovering the Dysregulated Pathways based on Edge Set Enrichment Analysis
Source: Sci Rep. 2015 Aug 12;5:13044. doi: 10.1038/srep13044 (PMC4533315; doi:10.1038/srep13044)
Supplement: Supplementary Table S5 [file srep13044-s4.xls]

## Sheet: reactome-SUMMARY Diabetes Loss-
Table S5. Full list of ranked Reactome pathways identified by ESEA in the type 2 diabetes dataset
PATHWAY	DATABASE	SIZE	EES	NEES	NOM p-value	FDR	Character
Downregulation of ERBB2-ERBB3 signaling	Reactome	31	-0.61836	-2.117	0	0	LoC
Amino acid and oligopeptide SLC transporters	Reactome	131	-0.38154	-1.7293	0	0	LoC
Chaperonin-mediated protein folding	Reactome	152	-0.35645	-1.6388	0	0	LoC
Protein folding	Reactome	161	-0.34081	-1.5853	0	0	LoC
Peptide ligand-binding receptors	Reactome	79	0.37249	1.5722	0	0	GoC
TRAF6 mediated induction of NFkB and MAP kinases upon TLR7-8 or 9 activation	Reactome	227	0.2793	1.4238	0	0	GoC
Nucleosome assembly	Reactome	524	0.23785	1.307	0	0	GoC
Association of TriC-CCT with target proteins during biosynthesis	Reactome	116	-0.342	-1.5266	0.001	0.07127	LoC
Transport of inorganic cations-anions and amino acids-oligopeptides	Reactome	467	-0.26279	-1.3806	0.001	0.07127	LoC
RNA Polymerase III Transcription Initiation From Type 3 Promoter	Reactome	276	0.2821	1.4561	0.001	0.07127	GoC
Deposition of new CENPA-containing nucleosomes at the centromere	Reactome	524	0.23785	1.3008	0.001	0.07127	GoC
Activation of BAD and translocation to mitochondria	Reactome	26	-0.53411	-1.745	0.002	0.1161	LoC
Interaction With The Zona Pellucida	Reactome	21	-0.5492	-1.6755	0.004	0.1161	LoC
Signaling by Robo receptor	Reactome	129	-0.33559	-1.5118	0.004	0.1161	LoC
GRB2-SOS provides linkage to MAPK signaling for Integrins	Reactome	97	-0.34311	-1.5025	0.003	0.1161	LoC
Sema4D in semaphorin signaling	Reactome	134	-0.31965	-1.4636	0.004	0.1161	LoC
Signaling by ERBB2	Reactome	660	-0.23529	-1.2668	0.004	0.1161	LoC
Acetylcholine Binding And Downstream Events	Reactome	18	0.57109	1.7492	0.004	0.1161	GoC
Activation of Nicotinic Acetylcholine Receptors	Reactome	18	0.57109	1.7254	0.003	0.1161	GoC
Presynaptic nicotinic acetylcholine receptors	Reactome	18	0.57109	1.7216	0.004	0.1161	GoC
GABA A receptor activation	Reactome	42	0.43633	1.625	0.002	0.1161	GoC
Toll Like Receptor 5 (TLR5) Cascade	Reactome	223	0.27717	1.3929	0.003	0.1161	GoC
MyD88 cascade initiated on plasma membrane	Reactome	223	0.27717	1.3834	0.004	0.1161	GoC
Toll Like Receptor 10 (TLR10) Cascade	Reactome	223	0.27717	1.3816	0.004	0.1161	GoC
Toll Like Receptor 7-8 (TLR7-8) Cascade	Reactome	238	0.26024	1.3212	0.004	0.1161	GoC
RNA Polymerase III Transcription Initiation	Reactome	409	0.23593	1.2662	0.004	0.1161	GoC
PRC2 methylates histones and DNA	Reactome	962	0.20873	1.1996	0.003	0.1161	GoC
Reproduction	Reactome	21	-0.5492	-1.7187	0.005	0.1265	LoC
PKA activation	Reactome	33	-0.48229	-1.6773	0.005	0.1265	LoC
MAP kinase activation in TLR cascade	Reactome	136	0.3021	1.4191	0.005	0.1265	GoC
Toll Like Receptor 9 (TLR9) Cascade	Reactome	239	0.25702	1.3001	0.005	0.1265	GoC
Class A-1 (Rhodopsin-like receptors)	Reactome	90	0.34657	1.5148	0.006	0.1425	GoC
TRAF6 Mediated Induction of proinflammatory cytokines	Reactome	205	0.27071	1.3578	0.006	0.1425	GoC
Fertilization	Reactome	21	-0.5492	-1.6911	0.007	0.1568	LoC
PKA-mediated phosphorylation of CREB	Reactome	36	-0.45564	-1.6159	0.007	0.1568	LoC
NOTCH2 intracellular domain regulates transcription	Reactome	20	-0.55528	-1.6608	0.008	0.1641	LoC
Signaling by constitutively active EGFR	Reactome	60	-0.38677	-1.5302	0.009	0.1641	LoC
Sema4D induced cell migration and growth-cone collapse	Reactome	125	-0.33238	-1.4835	0.008	0.1641	LoC
Ribosomal scanning and start codon recognition	Reactome	703	-0.22691	-1.2309	0.008	0.1641	LoC
Metabolism of Angiotensinogen to Angiotensins	Reactome	17	0.51654	1.544	0.009	0.1641	GoC
FGFR3 ligand binding and activation	Reactome	66	0.34844	1.4624	0.009	0.1641	GoC
MyD88 dependent cascade initiated on endosome	Reactome	238	0.26024	1.3172	0.009	0.1641	GoC
RNA Polymerase III Abortive And Retractive Initiation	Reactome	469	0.21971	1.1965	0.009	0.1641	GoC
Signaling by NOTCH2	Reactome	50	-0.40288	-1.5353	0.01	0.1782	LoC
Activation of BH3-only proteins	Reactome	34	-0.43513	-1.5115	0.011	0.1875	LoC
Ligand-gated ion channel transport	Reactome	46	0.40455	1.5451	0.011	0.1875	GoC
Activation of Rac	Reactome	74	-0.34295	-1.4161	0.012	0.1882	LoC
Activation of the mRNA upon binding of the cap-binding complex and eIFs, and subsequent binding to 43S	Reactome	742	-0.22065	-1.2011	0.012	0.1882	LoC
DAP12 signaling	Reactome	755	-0.21985	-1.198	0.012	0.1882	LoC
RNA Polymerase III Chain Elongation	Reactome	105	0.30148	1.3736	0.012	0.1882	GoC
Cytosolic tRNA aminoacylation	Reactome	36	-0.43639	-1.533	0.013	0.196	LoC
Asymmetric localization of PCP proteins	Reactome	861	0.20358	1.1611	0.013	0.196	GoC
Pyruvate metabolism and Citric Acid (TCA) cycle	Reactome	139	-0.30064	-1.3747	0.014	0.2033	LoC
Translation initiation complex formation	Reactome	741	-0.2218	-1.211	0.014	0.2033	LoC
Ubiquitin-dependent degradation of Cyclin D	Reactome	988	0.19409	1.121	0.015	0.2138	GoC
Formation of the ternary complex, and subsequently, the 43S complex	Reactome	528	-0.23717	-1.2494	0.016	0.2201	LoC
Signaling by EGFR in Cancer	Reactome	768	-0.2177	-1.1952	0.016	0.2201	LoC
Signaling by EGFR	Reactome	752	-0.21977	-1.2024	0.017	0.2259	LoC
FGFR3c ligand binding and activation	Reactome	66	0.34844	1.4241	0.017	0.2259	GoC
Assembly of collagen fibrils and other multimeric structures	Reactome	69	0.33267	1.3977	0.018	0.2276	GoC
RNA Polymerase III Transcription	Reactome	469	0.21971	1.1928	0.018	0.2276	GoC
Regulation of actin dynamics for phagocytic cup formation	Reactome	448	0.21776	1.1914	0.018	0.2276	GoC
Chemokine receptors bind chemokines	Reactome	18	0.51956	1.5361	0.019	0.2328	GoC
JNK (c-Jun kinases) phosphorylation and activation mediated by activated human TAK1	Reactome	22	0.48689	1.5345	0.019	0.2328	GoC
CD28 co-stimulation	Reactome	94	-0.32011	-1.3838	0.021	0.2352	LoC
DAP12 interactions	Reactome	762	-0.21777	-1.1834	0.021	0.2352	LoC
Steroid hormones	Reactome	75	0.32254	1.3768	0.021	0.2352	GoC
Metabolism of steroid hormones and vitamin D	Reactome	75	0.32254	1.3598	0.02	0.2352	GoC
Fcgamma receptor (FCGR) dependent phagocytosis	Reactome	497	0.20992	1.1613	0.021	0.2352	GoC
Ubiquitin-dependent degradation of Cyclin D1	Reactome	988	0.19409	1.1175	0.021	0.2352	GoC
Synthesis of PIPs at the early endosome membrane	Reactome	18	-0.50661	-1.4773	0.024	0.2412	LoC
Integrin alphaIIb beta3 signaling	Reactome	166	-0.27937	-1.305	0.024	0.2412	LoC
Phospholipid metabolism	Reactome	400	-0.23627	-1.2189	0.024	0.2412	LoC
Formation of ATP by chemiosmotic coupling	Reactome	120	0.28168	1.2961	0.023	0.2412	GoC
Cross-presentation of soluble exogenous antigens (endosomes)	Reactome	820	0.19923	1.1379	0.022	0.2412	GoC
HATs acetylate histones	Reactome	722	0.20018	1.1304	0.024	0.2412	GoC
Chromatin organization	Reactome	722	0.20018	1.1276	0.023	0.2412	GoC
AUF1 (hnRNP D0) destabilizes mRNA	Reactome	834	0.19683	1.1163	0.024	0.2412	GoC
CD28 dependent Vav1 pathway	Reactome	38	-0.39384	-1.413	0.027	0.2461	LoC
Prefoldin mediated transfer of substrate to CCT-TriC	Reactome	64	-0.34155	-1.3572	0.026	0.2461	LoC
Toll Like Receptor TLR6-TLR2 Cascade	Reactome	281	0.23305	1.2059	0.027	0.2461	GoC
Toll Like Receptor 2 (TLR2) Cascade	Reactome	281	0.23305	1.2034	0.025	0.2461	GoC
Loss of Nlp from mitotic centrosomes	Reactome	465	0.21339	1.1554	0.026	0.2461	GoC
DNA Damage-Telomere Stress Induced Senescence	Reactome	508	0.2104	1.1506	0.027	0.2461	GoC
Chromosome Maintenance	Reactome	771	0.19889	1.1254	0.027	0.2461	GoC
Chromatin modifying enzymes	Reactome	722	0.20018	1.124	0.026	0.2461	GoC
Synthesis of PIPs at the plasma membrane	Reactome	175	-0.2749	-1.2821	0.028	0.2495	LoC
Cytosolic sensors of pathogen-associated DNA	Reactome	217	0.24423	1.223	0.028	0.2495	GoC
GP1b-IX-V activation signalling	Reactome	25	-0.45621	-1.4699	0.029	0.2498	LoC
MyD88-Mal cascade initiated on plasma membrane	Reactome	281	0.23305	1.1997	0.029	0.2498	GoC
Toll Like Receptor TLR1-TLR2 Cascade	Reactome	281	0.23305	1.1997	0.029	0.2498	GoC
Peroxisomal lipid metabolism	Reactome	26	-0.45018	-1.4637	0.03	0.2502	LoC
Cooperation of Prefoldin and TriC-CCT in actin and tubulin folding	Reactome	64	-0.34155	-1.361	0.03	0.2502	LoC
Inactivation, recovery and regulation of the phototransduction cascade	Reactome	49	0.3543	1.3769	0.03	0.2502	GoC
tRNA Aminoacylation	Reactome	43	-0.37537	-1.3757	0.034	0.2639	LoC
Glycerophospholipid biosynthesis	Reactome	139	-0.27771	-1.2894	0.032	0.2639	LoC
Retinoid metabolism and transport	Reactome	183	-0.26621	-1.2655	0.033	0.2639	LoC
PI Metabolism	Reactome	210	-0.26101	-1.2496	0.033	0.2639	LoC
Loss of proteins required for interphase microtubule organization<U+00C2><U+00A0>from the centrosome	Reactome	465	0.21339	1.1587	0.034	0.2639	GoC
Collagen formation	Reactome	445	0.21405	1.1492	0.034	0.2639	GoC
SIRT1 negatively regulates rRNA Expression	Reactome	668	0.19782	1.1136	0.033	0.2639	GoC
Regulation of IFNG signaling	Reactome	30	-0.41216	-1.4237	0.036	0.2714	LoC
FCERI mediated NF-kB activation	Reactome	50	0.34744	1.3444	0.036	0.2714	GoC
Regulation of Apoptosis	Reactome	995	0.1873	1.0824	0.036	0.2714	GoC
Biosynthesis of the N-glycan precursor (dolichol lipid-linked oligosaccharide, LLO) and transfer to a nascent protein	Reactome	54	-0.34011	-1.3126	0.038	0.2837	LoC
Constitutive PI3K-AKT Signaling in Cancer	Reactome	319	-0.23999	-1.2081	0.04	0.2931	LoC
Ca2+ pathway	Reactome	253	0.23204	1.1909	0.04	0.2931	GoC
Nitric oxide stimulates guanylate cyclase	Reactome	63	-0.33642	-1.3415	0.042	0.2966	LoC
FGFR2c ligand binding and activation	Reactome	78	0.30789	1.3106	0.042	0.2966	GoC
Packaging Of Telomere Ends	Reactome	424	0.21075	1.1346	0.041	0.2966	GoC
Ubiquitin Mediated Degradation of Phosphorylated Cdc25A	Reactome	990	0.18735	1.0792	0.042	0.2966	GoC
GAB1 signalosome	Reactome	422	-0.22561	-1.1755	0.043	0.3005	LoC
SLBP independent Processing of Histone Pre-mRNAs	Reactome	28	0.39342	1.3302	0.046	0.3005	GoC
Dissolution of Fibrin Clot	Reactome	23	0.41256	1.3284	0.045	0.3005	GoC
RNA Polymerase III Transcription Termination	Reactome	165	0.23871	1.1659	0.046	0.3005	GoC
G-protein activation	Reactome	205	0.23303	1.1614	0.046	0.3005	GoC
p53-Independent DNA Damage Response	Reactome	990	0.18735	1.0765	0.045	0.3005	GoC
Regulation of mRNA stability by proteins that bind AU-rich elements	Reactome	927	0.18725	1.0764	0.045	0.3005	GoC
p53-Independent G1-S DNA damage checkpoint	Reactome	990	0.18735	1.0751	0.046	0.3005	GoC
Antigen processing-Cross presentation	Reactome	988	0.18373	1.0653	0.046	0.3005	GoC
Synthesis of substrates in N-glycan biosythesis	Reactome	30	-0.39471	-1.3376	0.049	0.3025	LoC
Platelet Aggregation (Plug Formation)	Reactome	173	-0.26409	-1.2362	0.047	0.3025	LoC
Attenuation phase	Reactome	27	0.40368	1.3284	0.049	0.3025	GoC
Peptide hormone metabolism	Reactome	69	0.30688	1.276	0.049	0.3025	GoC
MAPK targets- Nuclear events mediated by MAP kinases	Reactome	72	0.29596	1.2439	0.048	0.3025	GoC
Cell-cell junction organization	Reactome	85	0.27724	1.2075	0.048	0.3025	GoC
Autodegradation of the E3 ubiquitin ligase COP1	Reactome	943	0.18712	1.0769	0.049	0.3025	GoC
PI3K-AKT Signaling in Cancer	Reactome	402	-0.22253	-1.1592	0.051	0.31	LoC
GABA receptor activation	Reactome	228	0.23336	1.169	0.051	0.31	GoC
Nucleotide-binding domain, leucine rich repeat containing receptor (NLR) signaling pathways	Reactome	46	0.33042	1.2756	0.052	0.3112	GoC
Formation of Senescence-Associated Heterochromatin Foci (SAHF)	Reactome	64	0.29999	1.2542	0.052	0.3112	GoC
PI-3K cascade	Reactome	402	-0.22253	-1.1618	0.053	0.3124	LoC
CDT1 association with the CDC6-ORC-origin complex	Reactome	989	0.1846	1.0624	0.053	0.3124	GoC
Creatine metabolism	Reactome	16	-0.47555	-1.3453	0.058	0.3146	LoC
Mitochondrial Fatty Acid Beta-Oxidation	Reactome	18	-0.44141	-1.3341	0.058	0.3146	LoC
Processive synthesis on the C-strand of the telomere	Reactome	38	-0.36162	-1.3204	0.059	0.3146	LoC
Syndecan interactions	Reactome	26	-0.39043	-1.3174	0.06	0.3146	LoC
CD28 dependent PI3K-Akt signaling	Reactome	44	-0.35104	-1.3157	0.06	0.3146	LoC
Glycogen breakdown (glycogenolysis)	Reactome	42	-0.3569	-1.3099	0.06	0.3146	LoC
Metabolism of nitric oxide	Reactome	31	-0.37056	-1.2783	0.062	0.3146	LoC
YAP1- and WWTR1 (TAZ)-stimulated gene expression	Reactome	53	-0.3272	-1.2779	0.062	0.3146	LoC
RORA activates circadian gene expression	Reactome	78	-0.30363	-1.2516	0.062	0.3146	LoC
PI3K events in ERBB2 signaling	Reactome	402	-0.22253	-1.1612	0.058	0.3146	LoC
PI3K events in ERBB4 signaling	Reactome	402	-0.22253	-1.1529	0.063	0.3146	LoC
PIP3 activates AKT signaling	Reactome	402	-0.22253	-1.1518	0.063	0.3146	LoC
Incretin synthesis, secretion, and inactivation	Reactome	19	0.43399	1.3277	0.061	0.3146	GoC
SLBP Dependent Processing of Replication-Dependent Histone Pre-mRNAs	Reactome	36	0.34428	1.2547	0.062	0.3146	GoC
NOD1-2 Signaling Pathway	Reactome	39	0.33317	1.2365	0.06	0.3146	GoC
Prolactin receptor signaling	Reactome	63	0.29675	1.2135	0.062	0.3146	GoC
MPS VI - Maroteaux-Lamy syndrome	Reactome	356	0.20811	1.1087	0.059	0.3146	GoC
MPS IIIC - Sanfilippo syndrome C	Reactome	356	0.20811	1.1083	0.058	0.3146	GoC
MPS IX - Natowicz syndrome	Reactome	356	0.20811	1.1081	0.061	0.3146	GoC
MPS VII - Sly syndrome	Reactome	356	0.20811	1.1059	0.063	0.3146	GoC
Regulation of activated PAK-2p34 by proteasome mediated degradation	Reactome	987	0.187	1.0694	0.057	0.3146	GoC
RNA Polymerase I Chain Elongation	Reactome	788	0.18889	1.0683	0.063	0.3146	GoC
p53-Dependent G1-S DNA damage checkpoint	Reactome	954	0.18578	1.068	0.057	0.3146	GoC
p53-Dependent G1 DNA Damage Response	Reactome	954	0.18578	1.0594	0.06	0.3146	GoC
Apoptotic cleavage of cellular proteins	Reactome	30	-0.37358	-1.2805	0.07	0.3181	LoC
Telomere C-strand (Lagging Strand) Synthesis	Reactome	59	-0.32136	-1.2639	0.07	0.3181	LoC
Platelet calcium homeostasis	Reactome	72	-0.30212	-1.2386	0.069	0.3181	LoC
Formation of incision complex in GG-NER	Reactome	190	-0.24527	-1.1702	0.071	0.3181	LoC
Synthesis and interconversion of nucleotide di- and triphosphates	Reactome	24	0.39407	1.2829	0.067	0.3181	GoC
FGFR1c ligand binding and activation	Reactome	55	0.31033	1.2237	0.066	0.3181	GoC
Nuclear signaling by ERBB4	Reactome	88	0.27804	1.2119	0.066	0.3181	GoC
Purine metabolism	Reactome	75	0.28183	1.183	0.068	0.3181	GoC
G protein gated Potassium channels	Reactome	147	0.24091	1.1402	0.071	0.3181	GoC
RNA Polymerase II Transcription Termination	Reactome	188	0.22835	1.137	0.07	0.3181	GoC
Inhibition of voltage gated Ca2+ channels via Gbeta-gamma subunits	Reactome	147	0.24091	1.1351	0.071	0.3181	GoC
Glycosaminoglycan metabolism	Reactome	356	0.20811	1.1027	0.066	0.3181	GoC
MPS I - Hurler syndrome	Reactome	356	0.20811	1.0985	0.068	0.3181	GoC
Collagen biosynthesis and modifying enzymes	Reactome	393	0.20442	1.0984	0.066	0.3181	GoC
MPS IIIA - Sanfilippo syndrome A	Reactome	356	0.20811	1.098	0.07	0.3181	GoC
MPS IIID - Sanfilippo syndrome D	Reactome	356	0.20811	1.0894	0.068	0.3181	GoC
Ion channel transport	Reactome	615	0.1947	1.0822	0.067	0.3181	GoC
Stabilization of p53	Reactome	945	0.1863	1.0615	0.069	0.3181	GoC
TRAF6 mediated induction of TAK1 complex	Reactome	32	-0.36875	-1.2762	0.073	0.3188	LoC
Post-translational modification- synthesis of GPI-anchored proteins	Reactome	31	-0.37379	-1.2725	0.074	0.3188	LoC
PI3K-AKT activation	Reactome	408	-0.21797	-1.1309	0.074	0.3188	LoC
PTM- gamma carboxylation, hypusine formation and arylsulfatase activation	Reactome	18	0.42661	1.2877	0.072	0.3188	GoC
Adherens junctions interactions	Reactome	75	0.2703	1.1765	0.073	0.3188	GoC
Activation of G protein gated Potassium channels	Reactome	147	0.24091	1.1479	0.072	0.3188	GoC
MPS II - Hunter syndrome	Reactome	356	0.20811	1.0947	0.074	0.3188	GoC
Pyrimidine metabolism	Reactome	17	-0.46239	-1.3358	0.078	0.3202	LoC
Tetrahydrobiopterin (BH4) synthesis, recycling, salvage and regulation	Reactome	15	-0.47118	-1.3248	0.077	0.3202	LoC
Death Receptor Signalling	Reactome	29	-0.3809	-1.2495	0.078	0.3202	LoC
IKK complex recruitment mediated by RIP1	Reactome	102	-0.27049	-1.1879	0.077	0.3202	LoC
Dual incision reaction in GG-NER	Reactome	190	-0.24527	-1.1693	0.078	0.3202	LoC
HSF1-dependent transactivation	Reactome	32	0.35865	1.2483	0.076	0.3202	GoC
FRS2-mediated cascade	Reactome	240	0.22127	1.1142	0.078	0.3202	GoC
MPS IIIB - Sanfilippo syndrome B	Reactome	356	0.20811	1.0984	0.076	0.3202	GoC
Mucopolysaccharidoses	Reactome	356	0.20811	1.0948	0.077	0.3202	GoC
Synthesis of PA	Reactome	24	-0.40135	-1.2937	0.08	0.3207	LoC
eNOS activation and regulation	Reactome	31	-0.37056	-1.2627	0.081	0.3207	LoC
Spry regulation of FGF signaling	Reactome	34	-0.36003	-1.2607	0.079	0.3207	LoC
Cyclin A-B1 associated events during G2-M transition	Reactome	50	0.30634	1.1944	0.081	0.3207	GoC
Post-Elongation Processing of the Transcript	Reactome	188	0.22835	1.109	0.081	0.3207	GoC
MPS IV - Morquio syndrome B	Reactome	356	0.20811	1.0914	0.079	0.3207	GoC
Meiotic synapsis	Reactome	862	0.18263	1.041	0.081	0.3207	GoC
MPS IV - Morquio syndrome A	Reactome	356	0.20811	1.0909	0.082	0.3214	GoC
ER-Phagosome pathway	Reactome	970	0.18309	1.0478	0.082	0.3214	GoC
Cleavage of Growing Transcript in the Termination Region	Reactome	188	0.22835	1.1144	0.083	0.3237	GoC
Intrinsic Pathway for Apoptosis	Reactome	59	-0.31313	-1.2224	0.085	0.3267	LoC
Sphingolipid de novo biosynthesis	Reactome	18	0.3928	1.202	0.085	0.3267	GoC
Heparan sulfate-heparin (HS-GAG) metabolism	Reactome	221	0.21848	1.0976	0.085	0.3267	GoC
Role of Abl in Robo-Slit signaling	Reactome	29	-0.36626	-1.2386	0.088	0.3328	LoC
Extension of Telomeres	Reactome	64	-0.2935	-1.1789	0.09	0.3328	LoC
Nuclear Pore Complex (NPC) Disassembly	Reactome	401	-0.21558	-1.1175	0.088	0.3328	LoC
Signaling by PDGF	Reactome	648	-0.20451	-1.1122	0.09	0.3328	LoC
TGF-beta receptor signaling activates SMADs	Reactome	123	0.24887	1.1507	0.088	0.3328	GoC
Cell junction organization	Reactome	127	0.24173	1.1222	0.09	0.3328	GoC
Telomere Maintenance	Reactome	488	0.19545	1.0685	0.09	0.3328	GoC
Regulation of lipid metabolism by Peroxisome proliferator-activated receptor alpha (PPARalpha)	Reactome	671	0.1845	1.0373	0.09	0.3328	GoC
Removal of the Flap Intermediate from the C-strand	Reactome	33	-0.3606	-1.2559	0.091	0.3334	LoC
Inwardly rectifying K+ channels	Reactome	149	0.2364	1.1161	0.091	0.3334	GoC
Signaling by ERBB4	Reactome	586	-0.20939	-1.117	0.092	0.3339	LoC
Downstream TCR signaling	Reactome	146	0.23544	1.1107	0.092	0.3339	GoC
NEP-NS2 Interacts with the Cellular Export Machinery	Reactome	351	-0.21886	-1.1213	0.094	0.335	LoC
Export of Viral Ribonucleoproteins from Nucleus	Reactome	351	-0.21886	-1.12	0.094	0.335	LoC
Interactions of Rev with host cellular proteins	Reactome	407	-0.21433	-1.1135	0.094	0.335	LoC
Regulation of ornithine decarboxylase (ODC)	Reactome	988	0.1799	1.0369	0.094	0.335	GoC
Butyrate Response Factor 1 (BRF1) destabilizes mRNA	Reactome	39	-0.33663	-1.2121	0.095	0.337	LoC
Integrin cell surface interactions	Reactome	143	-0.25573	-1.17	0.096	0.339	LoC
Creation of C4 and C2 activators	Reactome	19	-0.41464	-1.249	0.097	0.3395	LoC
The phototransduction cascade	Reactome	75	0.27064	1.1441	0.097	0.3395	GoC
Activation of IRF3-IRF7 mediated by TBK1-IKK epsilon	Reactome	60	-0.29887	-1.1868	0.098	0.3415	LoC
TRAF6 mediated IRF7 activation in TLR7-8 or 9 signaling	Reactome	27	0.34778	1.1836	0.099	0.3434	GoC
CDK-mediated phosphorylation and removal of Cdc6	Reactome	988	0.18023	1.0306	0.1	0.3454	GoC
Formation of tubulin folding intermediates by CCT-TriC	Reactome	36	-0.34816	-1.2251	0.102	0.3507	LoC
Centrosome maturation	Reactome	601	0.18787	1.0408	0.104	0.3561	GoC
Role of LAT2-NTAL-LAB on calcium mobilization	Reactome	438	-0.21084	-1.1026	0.105	0.3579	LoC
Platelet homeostasis	Reactome	239	-0.23208	-1.1335	0.106	0.3598	LoC
Cell surface interactions at the vascular wall	Reactome	123	-0.25481	-1.1427	0.108	0.3603	LoC
Circadian Clock	Reactome	160	-0.24086	-1.1334	0.108	0.3603	LoC
Regulation of HSF1-mediated heat shock response	Reactome	29	0.33589	1.1735	0.108	0.3603	GoC
Recruitment of mitotic centrosome proteins and complexes	Reactome	601	0.18787	1.0443	0.108	0.3603	GoC
CaM pathway	Reactome	79	-0.27217	-1.1465	0.109	0.3606	LoC
G beta-gamma signalling through PI3Kgamma	Reactome	66	0.26565	1.1134	0.109	0.3606	GoC
Mitochondrial biogenesis	Reactome	121	0.23552	1.0987	0.11	0.3624	GoC
Visual phototransduction	Reactome	268	-0.21981	-1.1008	0.112	0.3643	LoC
Transcriptional activation of mitochondrial biogenesis	Reactome	105	0.2442	1.0943	0.112	0.3643	GoC
Regulation of PLK1 Activity at G2-M Transition	Reactome	485	0.19309	1.0494	0.112	0.3643	GoC
NGF signalling via TRKA from the plasma membrane	Reactome	708	-0.1993	-1.0803	0.113	0.3661	LoC
Extrinsic Pathway for Apoptosis	Reactome	33	-0.33833	-1.1768	0.114	0.3678	LoC
Global Genomic NER (GG-NER)	Reactome	261	-0.22206	-1.1129	0.115	0.368	LoC
Signalling to p38 via RIT and RIN	Reactome	39	0.30431	1.1341	0.115	0.368	GoC
RNA Polymerase III Transcription Initiation From Type 1 Promoter	Reactome	253	0.20532	1.0571	0.116	0.3697	GoC
Mitochondrial protein import	Reactome	155	-0.24185	-1.1202	0.118	0.373	LoC
Signaling by NGF	Reactome	837	-0.19723	-1.0833	0.118	0.373	LoC
TNF signaling	Reactome	18	-0.40674	-1.1838	0.123	0.3743	LoC
POU5F1 (OCT4), SOX2, NANOG activate genes related to proliferation	Reactome	25	-0.35585	-1.1684	0.126	0.3743	LoC
p130Cas linkage to MAPK signaling for integrins	Reactome	83	-0.27767	-1.1442	0.127	0.3743	LoC
Voltage gated Potassium channels	Reactome	90	-0.2607	-1.123	0.125	0.3743	LoC
PLC beta mediated events	Reactome	112	-0.25332	-1.1211	0.12	0.3743	LoC
Transport of the SLBP independent Mature mRNA	Reactome	401	-0.20727	-1.079	0.127	0.3743	LoC
Gamma-carboxylation, transport, and amino-terminal cleavage of proteins	Reactome	16	0.39728	1.1656	0.123	0.3743	GoC
Branched-chain amino acid catabolism	Reactome	31	0.33446	1.1521	0.121	0.3743	GoC
RAF-MAP kinase cascade	Reactome	34	0.32221	1.1478	0.124	0.3743	GoC
G1-S-Specific Transcription	Reactome	23	0.35255	1.1321	0.124	0.3743	GoC
Sema3A PAK dependent Axon repulsion	Reactome	52	0.28263	1.1208	0.124	0.3743	GoC
CRMPs in Sema3A signaling	Reactome	79	0.25798	1.1101	0.122	0.3743	GoC
TAK1 activates NFkB by phosphorylation and activation of IKKs complex	Reactome	72	0.26343	1.1049	0.119	0.3743	GoC
HS-GAG biosynthesis	Reactome	144	0.23213	1.0879	0.127	0.3743	GoC
FGFR2 ligand binding and activation	Reactome	120	0.23475	1.077	0.125	0.3743	GoC
RNA Polymerase I Transcription Termination	Reactome	210	0.21635	1.0685	0.122	0.3743	GoC
RNA Polymerase I Promoter Escape	Reactome	190	0.21205	1.0512	0.127	0.3743	GoC
PPARA activates gene expression	Reactome	655	0.18378	1.0258	0.122	0.3743	GoC
Oxygen-dependent proline hydroxylation of Hypoxia-inducible Factor Alpha	Reactome	91	-0.26242	-1.1189	0.128	0.3744	LoC
Signaling by NODAL	Reactome	18	0.38169	1.1372	0.128	0.3744	GoC
Rev-mediated nuclear export of HIV RNA	Reactome	354	-0.21372	-1.0905	0.129	0.3746	LoC
Organelle biogenesis and maintenance	Reactome	121	0.23552	1.0931	0.129	0.3746	GoC
Costimulation by the CD28 family	Reactome	399	-0.21114	-1.0933	0.13	0.3761	LoC
Keratan sulfate biosynthesis	Reactome	72	0.26083	1.095	0.131	0.3776	GoC
Diseases associated with visual transduction	Reactome	268	-0.21981	-1.0908	0.133	0.3806	LoC
RNA Polymerase III Transcription Initiation From Type 2 Promoter	Reactome	231	0.20819	1.0501	0.133	0.3806	GoC
Ca-dependent events	Reactome	80	-0.26902	-1.1138	0.136	0.3835	LoC
Nuclear Envelope Breakdown	Reactome	430	-0.20736	-1.0815	0.136	0.3835	LoC
Downstream signaling of activated FGFR	Reactome	658	-0.19677	-1.0684	0.135	0.3835	LoC
Downregulation of TGF-beta receptor signaling	Reactome	103	0.23799	1.0608	0.136	0.3835	GoC
Calmodulin induced events	Reactome	79	-0.27217	-1.1288	0.137	0.3836	LoC
PLC-gamma1 signalling	Reactome	83	-0.26273	-1.1193	0.137	0.3836	LoC
Respiratory electron transport	Reactome	581	-0.20046	-1.0724	0.138	0.385	LoC
Amino acid transport across the plasma membrane	Reactome	67	-0.28606	-1.1286	0.139	0.3864	LoC
DAG and IP3 signaling	Reactome	82	-0.26357	-1.103	0.14	0.3878	LoC
FCGR activation	Reactome	22	-0.36143	-1.1279	0.147	0.3933	LoC
Tristetraprolin (TTP) destabilizes mRNA	Reactome	49	-0.29833	-1.1207	0.145	0.3933	LoC
Stimuli-sensing channels	Reactome	83	-0.26617	-1.1131	0.147	0.3933	LoC
Regulation of signaling by CBL	Reactome	69	-0.27295	-1.1005	0.144	0.3933	LoC
CREB phosphorylation through the activation of Ras	Reactome	146	-0.23735	-1.0944	0.147	0.3933	LoC
Downstream signal transduction	Reactome	600	-0.19889	-1.0722	0.144	0.3933	LoC
Transport of Mature mRNA derived from an Intron-Containing Transcript	Reactome	697	-0.196	-1.0676	0.144	0.3933	LoC
HDL-mediated lipid transport	Reactome	16	0.38043	1.1329	0.145	0.3933	GoC
Deadenylation of mRNA	Reactome	83	0.24926	1.063	0.143	0.3933	GoC
U12 Dependent Splicing	Reactome	528	0.18408	1.0076	0.147	0.3933	GoC
Platelet activation, signaling and aggregation	Reactome	559	-0.20152	-1.0734	0.149	0.396	LoC
Toll Like Receptor 3 (TLR3) Cascade	Reactome	361	0.19157	1.0137	0.149	0.396	GoC
Synthesis of Leukotrienes (LT) and Eoxins (EX)	Reactome	37	-0.31612	-1.1317	0.152	0.3971	LoC
Lagging Strand Synthesis	Reactome	77	-0.26616	-1.1007	0.154	0.3971	LoC
DNA strand elongation	Reactome	92	-0.25353	-1.0954	0.15	0.3971	LoC
Signaling by SCF-KIT	Reactome	583	-0.19847	-1.0661	0.152	0.3971	LoC
Androgen biosynthesis	Reactome	32	0.31131	1.0932	0.152	0.3971	GoC
Budding and maturation of HIV virion	Reactome	42	0.28853	1.0906	0.155	0.3971	GoC
SEMA3A-Plexin repulsion signaling by inhibiting Integrin adhesion	Reactome	50	0.27258	1.0676	0.155	0.3971	GoC
mTOR signalling	Reactome	62	0.26055	1.0669	0.154	0.3971	GoC
Cellular response to heat stress	Reactome	54	0.26889	1.0616	0.155	0.3971	GoC
MyD88-independent cascade	Reactome	361	0.19157	1.0192	0.153	0.3971	GoC
Mitotic G2-G2-M phases	Reactome	697	0.17749	0.99813	0.154	0.3971	GoC
FCERI mediated MAPK activation	Reactome	161	-0.2319	-1.0721	0.158	0.4009	LoC
TRIF-mediated TLR3-TLR4 signaling	Reactome	361	0.19157	1.0191	0.157	0.4009	GoC
RNA Polymerase I Promoter Opening	Reactome	659	0.18075	1.0073	0.158	0.4009	GoC
Basigin interactions	Reactome	36	-0.31146	-1.1001	0.159	0.4021	LoC
EGFR downregulation	Reactome	192	-0.22617	-1.0785	0.16	0.4033	LoC
Signaling by FGFR	Reactome	957	-0.18931	-1.051	0.161	0.4046	LoC
Regulation of IFNA signaling	Reactome	174	-0.22427	-1.0798	0.164	0.4056	LoC
Transport of Mature mRNA Derived from an Intronless Transcript	Reactome	428	-0.20488	-1.0685	0.163	0.4056	LoC
Nucleotide metabolism	Reactome	172	0.21357	1.0323	0.163	0.4056	GoC
Signal amplification	Reactome	177	0.21137	1.027	0.164	0.4056	GoC
G2-M Transition	Reactome	691	0.17893	1.0032	0.163	0.4056	GoC
Removal of the Flap Intermediate	Reactome	52	-0.28715	-1.0934	0.169	0.4089	LoC
Interferon gamma signaling	Reactome	112	-0.24708	-1.0907	0.169	0.4089	LoC
Regulation of Hypoxia-inducible Factor (HIF) by oxygen	Reactome	117	-0.24336	-1.085	0.168	0.4089	LoC
Frs2-mediated activation	Reactome	49	0.2694	1.0666	0.166	0.4089	GoC
PKB-mediated events	Reactome	69	0.25745	1.0594	0.168	0.4089	GoC
G-protein beta-gamma signalling	Reactome	105	0.22734	1.0396	0.167	0.4089	GoC
Activation of ATR in response to replication stress	Reactome	127	0.22197	1.0352	0.169	0.4089	GoC
Zinc transporters	Reactome	21	-0.35262	-1.0873	0.172	0.4111	LoC
PLCG1 events in ERBB2 signaling	Reactome	88	-0.25667	-1.0809	0.172	0.4111	LoC
Ras activation uopn Ca2+ infux through NMDA receptor	Reactome	126	-0.23915	-1.0623	0.172	0.4111	LoC
Nucleotide Excision Repair	Reactome	366	-0.20474	-1.0488	0.172	0.4111	LoC
Cellular response to hypoxia	Reactome	117	-0.24336	-1.0787	0.173	0.4123	LoC
Processive synthesis on the lagging strand	Reactome	52	-0.28715	-1.0868	0.174	0.4133	LoC
REV-ERBA represses gene expression	Reactome	61	-0.26955	-1.0732	0.175	0.4133	LoC
Laminin interactions	Reactome	107	-0.24233	-1.0667	0.175	0.4133	LoC
A tetrasaccharide linker sequence is required for GAG synthesis	Reactome	48	0.26963	1.0372	0.176	0.4144	GoC
Polymerase switching on the C-strand of the telomere	Reactome	26	-0.32079	-1.0685	0.178	0.4153	LoC
Activated NOTCH1 Transmits Signal to the Nucleus	Reactome	73	0.24125	1.0362	0.178	0.4153	GoC
Chondroitin sulfate-dermatan sulfate metabolism	Reactome	91	0.23111	1.0154	0.177	0.4153	GoC
Nuclear Events (kinase and transcription factor activation)	Reactome	58	0.25968	1.0411	0.179	0.4164	GoC
Myogenesis	Reactome	152	-0.22733	-1.0632	0.181	0.4186	LoC
Homologous recombination repair of replication-independent double-strand breaks	Reactome	23	0.32057	1.0319	0.181	0.4186	GoC
SHC1 events in ERBB2 signaling	Reactome	103	-0.24487	-1.0782	0.183	0.4195	LoC
EGFR interacts with phospholipase C-gamma	Reactome	85	-0.24959	-1.0562	0.182	0.4195	LoC
ECM proteoglycans	Reactome	88	0.23058	1.0144	0.183	0.4195	GoC
Homologous Recombination Repair	Reactome	23	0.32057	1.037	0.184	0.4206	GoC
GPCR ligand binding	Reactome	331	0.19004	1.0053	0.185	0.4216	GoC
Golgi Associated Vesicle Biogenesis	Reactome	313	0.18929	0.99081	0.186	0.4227	GoC
regulation of FZD by ubiquitination	Reactome	35	0.28624	1.0312	0.187	0.4237	GoC
p75NTR recruits signalling complexes	Reactome	30	-0.31566	-1.0767	0.192	0.4296	LoC
Transcriptional regulation of pluripotent stem cells	Reactome	67	-0.25989	-1.0624	0.194	0.4296	LoC
Triglyceride Biosynthesis	Reactome	82	-0.25289	-1.0565	0.193	0.4296	LoC
Synthesis of IP3 and IP4 in the cytosol	Reactome	105	-0.24213	-1.0535	0.193	0.4296	LoC
Phospholipase C-mediated cascade	Reactome	151	-0.22038	-1.0388	0.194	0.4296	LoC
Regulation of AMPK activity via LKB1	Reactome	38	0.2896	1.056	0.192	0.4296	GoC
Sphingolipid metabolism	Reactome	40	0.27365	1.013	0.192	0.4296	GoC
G2-M Checkpoints	Reactome	132	0.21364	1.0041	0.191	0.4296	GoC
Type I hemidesmosome assembly	Reactome	28	0.30897	1.0547	0.195	0.4306	GoC
ERK-MAPK targets	Reactome	52	0.26283	1.0169	0.197	0.4312	GoC
Growth hormone receptor signaling	Reactome	81	0.23654	1.0142	0.197	0.4312	GoC
SHC1 events in EGFR signaling	Reactome	54	0.24964	1.0024	0.196	0.4312	GoC
Deadenylation-dependent mRNA decay	Reactome	140	0.21002	0.99893	0.198	0.4312	GoC
NCAM signaling for neurite out-growth	Reactome	184	0.20272	0.99229	0.198	0.4312	GoC
Downregulation of SMAD2-3-SMAD4 transcriptional activity	Reactome	91	-0.25281	-1.0656	0.2	0.4329	LoC
CDO in myogenesis	Reactome	152	-0.22733	-1.0559	0.2	0.4329	LoC
Metal ion SLC transporters	Reactome	30	-0.30891	-1.0539	0.201	0.4329	LoC
ATF6-alpha activates chaperone genes	Reactome	18	0.33778	1.0117	0.201	0.4329	GoC
Pyruvate metabolism	Reactome	50	-0.27898	-1.0494	0.202	0.4332	LoC
Rho GTPase cycle	Reactome	990	-0.18562	-1.0345	0.205	0.4332	LoC
Nuclear import of Rev protein	Reactome	353	-0.19881	-1.0247	0.204	0.4332	LoC
Reversible hydration of carbon dioxide	Reactome	17	0.33699	1.0307	0.205	0.4332	GoC
E2F mediated regulation of DNA replication	Reactome	34	0.2866	1.02	0.203	0.4332	GoC
activated TAK1 mediates p38 MAPK activation	Reactome	28	0.294	1.0184	0.204	0.4332	GoC
Post-Elongation Processing of Intronless pre-mRNA	Reactome	71	0.23434	0.98444	0.205	0.4332	GoC
Interleukin-1 signaling	Reactome	94	-0.24307	-1.0472	0.206	0.4342	LoC
Signaling by Rho GTPases	Reactome	990	-0.18562	-1.0324	0.209	0.4393	LoC
deactivation of the beta-catenin transactivating complex	Reactome	114	-0.23473	-1.042	0.211	0.44	LoC
cGMP effects	Reactome	16	0.35348	1.0125	0.211	0.44	GoC
Activated TLR4 signalling	Reactome	430	0.18008	0.9713	0.21	0.44	GoC
Olfactory Signaling Pathway	Reactome	114	-0.23239	-1.029	0.213	0.4406	LoC
snRNP Assembly	Reactome	656	-0.1878	-1.0216	0.213	0.4406	LoC
mRNA 3'-end processing	Reactome	153	0.20646	0.97955	0.212	0.4406	GoC
Activation of the pre-replicative complex	Reactome	161	-0.2198	-1.0286	0.214	0.4415	LoC
Transport of Mature Transcript to Cytoplasm	Reactome	753	-0.18996	-1.0342	0.216	0.4433	LoC
ARMS-mediated activation	Reactome	45	0.25892	0.99482	0.216	0.4433	GoC
Post-Elongation Processing of Intron-Containing pre-mRNA	Reactome	153	0.20646	0.97202	0.217	0.4442	GoC
TGF-beta receptor signaling in EMT (epithelial to mesenchymal transition)	Reactome	82	-0.24984	-1.0461	0.222	0.4449	LoC
Transport of Mature mRNAs Derived from Intronless Transcripts	Reactome	457	-0.19593	-1.0307	0.221	0.4449	LoC
Transport of the SLBP Dependant Mature mRNA	Reactome	430	-0.1978	-1.0289	0.223	0.4449	LoC
Post-translational protein modification	Reactome	312	-0.20325	-1.0275	0.227	0.4449	LoC
DNA Repair	Reactome	453	-0.19454	-1.0266	0.227	0.4449	LoC
NF-kB activation through FADD-RIP-1 pathway mediated by caspase-8 and -10	Reactome	42	-0.28275	-1.0266	0.219	0.4449	LoC
Non-coding RNA Metabolism	Reactome	656	-0.1878	-1.0244	0.226	0.4449	LoC
NOTCH2 Activation and Transmission of Signal to the Nucleus	Reactome	30	-0.29826	-1.0227	0.22	0.4449	LoC
Regulation of Complement cascade	Reactome	44	-0.27628	-1.0191	0.224	0.4449	LoC
DSCAM interactions	Reactome	24	-0.31338	-1.0173	0.227	0.4449	LoC
AKT phosphorylates targets in the cytosol	Reactome	27	-0.30193	-1.0077	0.226	0.4449	LoC
Receptor-ligand binding initiates the second proteolytic cleavage of Notch receptor	Reactome	35	-0.288	-1.0054	0.222	0.4449	LoC
Chondroitin sulfate biosynthesis	Reactome	30	0.28108	0.98349	0.221	0.4449	GoC
Resolution of AP sites via the multiple-nucleotide patch replacement pathway	Reactome	22	0.30137	0.97899	0.226	0.4449	GoC
Phosphorylation of CD3 and TCR zeta chains	Reactome	101	0.21956	0.97727	0.224	0.4449	GoC
SHC-related events triggered by IGF1R	Reactome	56	0.23937	0.97693	0.223	0.4449	GoC
TCR signaling	Reactome	273	0.18818	0.96645	0.224	0.4449	GoC
Activation of NMDA receptor upon glutamate binding and postsynaptic events	Reactome	210	-0.2107	-1.0277	0.228	0.4458	LoC
Regulation of cholesterol biosynthesis by SREBP (SREBF)	Reactome	263	-0.20527	-1.0137	0.229	0.4461	LoC
Resolution of Abasic Sites (AP sites)	Reactome	25	0.28903	0.96795	0.231	0.4461	GoC
SHC-related events	Reactome	54	0.24477	0.96794	0.231	0.4461	GoC
Elastic fibre formation	Reactome	82	0.22252	0.95812	0.23	0.4461	GoC
Striated Muscle Contraction	Reactome	439	0.17697	0.95246	0.231	0.4461	GoC
Interaction between L1 and Ankyrins	Reactome	193	-0.21065	-1.0173	0.233	0.4477	LoC
Processing of Capped Intronless Pre-mRNA	Reactome	71	0.23434	0.98218	0.233	0.4477	GoC
Amyloids	Reactome	618	0.17428	0.96981	0.234	0.4485	GoC
Complement cascade	Reactome	76	-0.24382	-1.0069	0.236	0.4502	LoC
PKA activation in glucagon signalling	Reactome	19	-0.33205	-0.99556	0.236	0.4502	LoC
p38MAPK events	Reactome	22	-0.31774	-0.99887	0.237	0.451	LoC
GPVI-mediated activation cascade	Reactome	75	-0.247	-1.0132	0.238	0.4518	LoC
Interleukin-6 signaling	Reactome	46	-0.26971	-1.0099	0.241	0.452	LoC
Nephrin interactions	Reactome	53	-0.26295	-1.0055	0.241	0.452	LoC
Base Excision Repair	Reactome	25	0.28903	0.9764	0.241	0.452	GoC
ERK activation	Reactome	20	0.31727	0.97278	0.24	0.452	GoC
TRAF6 mediated NF-kB activation	Reactome	86	0.21854	0.94918	0.239	0.452	GoC
Post NMDA receptor activation events	Reactome	159	-0.21749	-1.0202	0.245	0.4549	LoC
Dual incision reaction in TC-NER	Reactome	171	-0.21567	-1.0101	0.244	0.4549	LoC
Formation of transcription-coupled NER (TC-NER) repair complex	Reactome	171	-0.21567	-1.0101	0.246	0.4549	LoC
Transcriptional activity of SMAD2-SMAD3-SMAD4 heterotrimer	Reactome	167	-0.2121	-0.99834	0.246	0.4549	LoC
GABA B receptor activation	Reactome	186	0.1942	0.96262	0.245	0.4549	GoC
RNA Polymerase I Promoter Clearance	Reactome	942	0.16672	0.96056	0.244	0.4549	GoC
Toll Like Receptor 4 (TLR4) Cascade	Reactome	448	0.17518	0.95113	0.247	0.4556	GoC
RIP-mediated NFkB activation via ZBP1	Reactome	67	0.23429	0.96488	0.248	0.4564	GoC
APC-Cdc20 mediated degradation of Nek2A	Reactome	150	-0.21627	-1.0046	0.25	0.4566	LoC
Initial triggering of complement	Reactome	30	-0.29527	-1.0038	0.251	0.4566	LoC
Intrinsic Pathway	Reactome	36	-0.27371	-0.98749	0.249	0.4566	LoC
SHC-mediated signalling	Reactome	51	0.24564	0.96393	0.25	0.4566	GoC
Arachidonic acid metabolism	Reactome	148	0.20228	0.9561	0.251	0.4566	GoC
G-protein mediated events	Reactome	154	-0.21467	-1.0019	0.254	0.461	LoC
Fc epsilon receptor (FCERI) signaling	Reactome	733	-0.18502	-1.0159	0.256	0.4614	LoC
Signaling by NOTCH	Reactome	262	-0.20435	-1.0126	0.255	0.4614	LoC
Caspase-8 activation	Reactome	22	-0.31303	-0.98225	0.256	0.4614	LoC
Regulation by c-FLIP	Reactome	22	-0.31303	-0.97955	0.258	0.4629	LoC
STING mediated induction of host immune responses	Reactome	20	-0.31424	-0.96227	0.258	0.4629	LoC
Dimerization of procaspase-8	Reactome	22	-0.31303	-0.98335	0.261	0.464	LoC
Keratan sulfate-keratin metabolism	Reactome	77	0.22894	0.95618	0.261	0.464	GoC
Integration of energy metabolism	Reactome	375	0.17777	0.94558	0.261	0.464	GoC
ADP signalling through P2Y purinoceptor 12	Reactome	88	0.21297	0.94148	0.261	0.464	GoC
Chylomicron-mediated lipid transport	Reactome	43	-0.27197	-0.99963	0.262	0.4644	LoC
G0 and Early G1	Reactome	101	-0.22561	-0.97873	0.263	0.4644	LoC
Activation of GABAB receptors	Reactome	186	0.1942	0.952	0.263	0.4644	GoC
GRB2 events in ERBB2 signaling	Reactome	83	-0.23881	-0.9885	0.264	0.4651	LoC
KSRP destabilizes mRNA	Reactome	49	-0.2528	-0.95651	0.268	0.4711	LoC
Loss of Function of TGFBR1 in Cancer	Reactome	338	0.17412	0.92394	0.269	0.4718	GoC
Interleukin-2 signaling	Reactome	326	-0.19734	-1.0059	0.272	0.476	LoC
Interleukin receptor SHC signaling	Reactome	266	-0.20078	-0.99638	0.273	0.4767	LoC
Neurotransmitter Receptor Binding And Downstream Transmission In The Postsynaptic Cell	Reactome	626	0.16857	0.94166	0.274	0.4774	GoC
Formation of Fibrin Clot (Clotting Cascade)	Reactome	70	-0.23994	-0.97402	0.279	0.4829	LoC
Trafficking of AMPA receptors	Reactome	82	0.21087	0.91011	0.279	0.4829	GoC
Glutamate Binding, Activation of AMPA Receptors and Synaptic Plasticity	Reactome	82	0.21087	0.90497	0.278	0.4829	GoC
Signaling by FGFR in disease	Reactome	983	-0.18166	-1.0079	0.281	0.4853	LoC
Potassium Channels	Reactome	243	-0.20438	-0.9976	0.288	0.4853	LoC
Signaling by Interleukins	Reactome	593	-0.18329	-0.98387	0.335	0.4853	LoC
CTLA4 inhibitory signaling	Reactome	160	-0.20956	-0.97681	0.314	0.4853	LoC
Interferon alpha-beta signaling	Reactome	241	-0.19794	-0.97573	0.299	0.4853	LoC
Insulin receptor signalling cascade	Reactome	408	-0.18736	-0.97313	0.35	0.4853	LoC
Transcription-coupled NER (TC-NER)	Reactome	245	-0.19656	-0.97119	0.325	0.4853	LoC
Membrane Trafficking	Reactome	650	-0.17837	-0.96728	0.357	0.4853	LoC
Degradation of beta-catenin by the destruction complex	Reactome	107	-0.21793	-0.96662	0.289	0.4853	LoC
Inositol phosphate metabolism	Reactome	184	-0.20332	-0.9649	0.326	0.4853	LoC
Signalling to ERKs	Reactome	103	-0.22153	-0.96454	0.292	0.4853	LoC
Transport of Ribonucleoproteins into the Host Nucleus	Reactome	351	-0.18709	-0.96441	0.332	0.4853	LoC
Smooth Muscle Contraction	Reactome	123	-0.21515	-0.96335	0.294	0.4853	LoC
FCERI mediated Ca+2 mobilization	Reactome	149	-0.20763	-0.96268	0.321	0.4853	LoC
IRS-mediated signalling	Reactome	366	-0.18602	-0.96188	0.352	0.4853	LoC
PI3K Cascade	Reactome	319	-0.18883	-0.95649	0.351	0.4853	LoC
Constitutive Signaling by NOTCH1 HD+PEST Domain Mutants	Reactome	116	-0.21103	-0.95639	0.314	0.4853	LoC
Beta-catenin phosphorylation cascade	Reactome	107	-0.21793	-0.9553	0.31	0.4853	LoC
IRS-related events	Reactome	373	-0.18527	-0.95072	0.37	0.4853	LoC
Signal attenuation	Reactome	33	-0.27658	-0.94846	0.288	0.4853	LoC
p75 NTR receptor-mediated signalling	Reactome	129	-0.21075	-0.94831	0.33	0.4853	LoC
IGF1R signaling cascade	Reactome	392	-0.1821	-0.93959	0.363	0.4853	LoC
Constitutive Signaling by NOTCH1 PEST Domain Mutants	Reactome	116	-0.21103	-0.93912	0.332	0.4853	LoC
Fatty Acyl-CoA Biosynthesis	Reactome	50	-0.24326	-0.93401	0.3	0.4853	LoC
Asparagine N-linked glycosylation	Reactome	91	-0.22255	-0.93245	0.315	0.4853	LoC
Tie2 Signaling	Reactome	38	-0.25575	-0.93207	0.289	0.4853	LoC
Pre-NOTCH Processing in Golgi	Reactome	40	-0.25471	-0.93038	0.32	0.4853	LoC
Apoptotic execution phase	Reactome	45	-0.2481	-0.9287	0.298	0.4853	LoC
Scavenging of heme from plasma	Reactome	22	-0.28639	-0.92642	0.301	0.4853	LoC
Regulation of innate immune responses to cytosolic DNA	Reactome	23	-0.29163	-0.91716	0.298	0.4853	LoC
Antigen Presentation- Folding, assembly and peptide loading of class I MHC	Reactome	91	-0.21653	-0.91666	0.36	0.4853	LoC
Signal transduction by L1	Reactome	25	-0.28501	-0.91636	0.307	0.4853	LoC
p75NTR signals via NF-kB	Reactome	51	-0.239	-0.91415	0.321	0.4853	LoC
Phosphorylation of the APC-C	Reactome	65	-0.23297	-0.9126	0.333	0.4853	LoC
Pre-NOTCH Expression and Processing	Reactome	60	-0.23268	-0.91058	0.347	0.4853	LoC
TRAF6 mediated IRF7 activation	Reactome	110	-0.2072	-0.90994	0.366	0.4853	LoC
Synthesis of very long-chain fatty acyl-CoAs	Reactome	31	-0.26691	-0.90788	0.339	0.4853	LoC
Translocation of GLUT4 to the plasma membrane	Reactome	165	-0.1929	-0.9067	0.372	0.4853	LoC
Common Pathway	Reactome	26	-0.27195	-0.90404	0.32	0.4853	LoC
CREB phosphorylation through the activation of CaMKII	Reactome	71	-0.22016	-0.90335	0.349	0.4853	LoC
Regulation of pyruvate dehydrogenase (PDH) complex	Reactome	35	-0.25521	-0.90164	0.33	0.4853	LoC
WNT5A-dependent internalization of FZD4	Reactome	60	-0.22622	-0.89732	0.337	0.4853	LoC
Regulation of gene expression by Hypoxia-inducible Factor	Reactome	24	-0.27685	-0.89216	0.317	0.4853	LoC
Polymerase switching	Reactome	46	-0.23706	-0.88684	0.353	0.4853	LoC
Sulfur amino acid metabolism	Reactome	24	-0.27295	-0.88535	0.327	0.4853	LoC
Activation of Matrix Metalloproteinases	Reactome	58	-0.22873	-0.88318	0.372	0.4853	LoC
Leading Strand Synthesis	Reactome	46	-0.23706	-0.88248	0.358	0.4853	LoC
Pre-NOTCH Transcription and Translation	Reactome	16	-0.30805	-0.88083	0.34	0.4853	LoC
Fanconi Anemia pathway	Reactome	40	-0.23761	-0.87638	0.357	0.4853	LoC
Constitutive Signaling by NOTCH1 HD Domain Mutants	Reactome	29	-0.25709	-0.86626	0.35	0.4853	LoC
Lipoprotein metabolism	Reactome	55	-0.22736	-0.86544	0.369	0.4853	LoC
Nef Mediated CD4 Down-regulation	Reactome	17	-0.28945	-0.85473	0.354	0.4853	LoC
Trafficking of GluR2-containing AMPA receptors	Reactome	35	-0.24238	-0.85172	0.367	0.4853	LoC
Activation of the phototransduction cascade	Reactome	15	-0.30076	-0.85115	0.364	0.4853	LoC
Terminal pathway of complement	Reactome	21	-0.27512	-0.84804	0.363	0.4853	LoC
Glutathione conjugation	Reactome	22	-0.27137	-0.84511	0.372	0.4853	LoC
Glycogen synthesis	Reactome	27	-0.24973	-0.82457	0.369	0.4853	LoC
O-glycosylation of TSR domain-containing proteins	Reactome	17	-0.28027	-0.81951	0.356	0.4853	LoC
Sema4D mediated inhibition of cell attachment and migration	Reactome	17	-0.27971	-0.81376	0.349	0.4853	LoC
Toll-Like Receptors Cascades	Reactome	480	0.1702	0.93831	0.292	0.4853	GoC
FGFR ligand binding and activation	Reactome	181	0.19092	0.92807	0.295	0.4853	GoC
SMAD2-3 Phosphorylation Motif Mutants in Cancer	Reactome	338	0.17412	0.92793	0.285	0.4853	GoC
SMAD2-3 MH2 Domain Mutants in Cancer	Reactome	338	0.17412	0.9279	0.293	0.4853	GoC
G alpha (12-13) signalling events	Reactome	254	0.18085	0.92702	0.284	0.4853	GoC
Opioid Signalling	Reactome	417	0.17133	0.92435	0.293	0.4853	GoC
SMAD4 MH2 Domain Mutants in Cancer	Reactome	338	0.17412	0.92365	0.304	0.4853	GoC
TGFBR2 Kinase Domain Mutants in Cancer	Reactome	338	0.17412	0.92039	0.315	0.4853	GoC
Signaling by TGF-beta Receptor Complex in Cancer	Reactome	338	0.17412	0.91867	0.338	0.4853	GoC
Loss of Function of TGFBR2 in Cancer	Reactome	338	0.17412	0.91842	0.297	0.4853	GoC
TGFBR1 LBD Mutants in Cancer	Reactome	338	0.17412	0.91821	0.308	0.4853	GoC
ERKs are inactivated	Reactome	35	0.24982	0.91794	0.292	0.4853	GoC
TGFBR2 MSI Frameshift Mutants in Cancer	Reactome	338	0.17412	0.91778	0.305	0.4853	GoC
TGFBR1 KD Mutants in Cancer	Reactome	338	0.17412	0.91727	0.319	0.4853	GoC
ZBP1(DAI) mediated induction of type I IFNs	Reactome	73	0.21711	0.91686	0.287	0.4853	GoC
Regulation of insulin secretion	Reactome	342	0.17555	0.91601	0.295	0.4853	GoC
Loss of Function of SMAD4 in Cancer	Reactome	338	0.17412	0.91574	0.3	0.4853	GoC
FGFR1 ligand binding and activation	Reactome	78	0.21274	0.91393	0.288	0.4853	GoC
Signaling by TGF-beta Receptor Complex	Reactome	338	0.17412	0.91383	0.319	0.4853	GoC
ADP signalling through P2Y purinoceptor 1	Reactome	95	0.2055	0.91058	0.305	0.4853	GoC
Loss of Function of SMAD2-3 in Cancer	Reactome	338	0.17412	0.91005	0.304	0.4853	GoC
Negative regulation of FGFR signaling	Reactome	279	0.17453	0.90862	0.309	0.4853	GoC
Muscle contraction	Reactome	562	0.1645	0.90687	0.317	0.4853	GoC
Adrenaline,noradrenaline inhibits insulin secretion	Reactome	178	0.18546	0.90432	0.306	0.4853	GoC
Regulation of IGF Activity by IGFBP	Reactome	66	0.22007	0.90243	0.289	0.4853	GoC
Energy dependent regulation of mTOR by LKB1-AMPK	Reactome	53	0.22801	0.89684	0.309	0.4853	GoC
Thromboxane signalling through TP receptor	Reactome	105	0.19869	0.89577	0.314	0.4853	GoC
Double-Strand Break Repair	Reactome	31	0.26131	0.89484	0.298	0.4853	GoC
Signaling by FGFR1 fusion mutants	Reactome	24	0.27126	0.89162	0.301	0.4853	GoC
IRF3-mediated induction of type I IFN	Reactome	19	0.28727	0.89141	0.294	0.4853	GoC
GRB2 events in EGFR signaling	Reactome	48	0.2284	0.89081	0.312	0.4853	GoC
Transmission across Chemical Synapses	Reactome	783	0.15757	0.88677	0.327	0.4853	GoC
Signaling by Leptin	Reactome	57	0.22191	0.88658	0.32	0.4853	GoC
Glucagon-like Peptide-1 (GLP1) regulates insulin secretion	Reactome	127	0.18787	0.88276	0.325	0.4853	GoC
Translocation of ZAP-70 to Immunological synapse	Reactome	87	0.2007	0.88103	0.344	0.4853	GoC
Factors involved in megakaryocyte development and platelet production	Reactome	187	0.18028	0.88022	0.34	0.4853	GoC
Signaling by NOTCH1 HD Domain Mutants in Cancer	Reactome	174	0.17922	0.87912	0.354	0.4853	GoC
Signaling by NOTCH1	Reactome	174	0.17922	0.87819	0.318	0.4853	GoC
Signaling by NOTCH1 HD+PEST Domain Mutants in Cancer	Reactome	174	0.17922	0.87752	0.354	0.4853	GoC
Signaling by NOTCH1 t(7;9)(NOTCH1-M1580_K2555) Translocation Mutant	Reactome	174	0.17922	0.87532	0.344	0.4853	GoC
disassembly of the destruction complex and recruitment of AXIN to the membrane	Reactome	140	0.18566	0.87483	0.344	0.4853	GoC
RNA Pol II CTD phosphorylation and interaction with CE	Reactome	325	0.16652	0.87469	0.334	0.4853	GoC
SHC1 events in ERBB4 signaling	Reactome	72	0.21072	0.87419	0.334	0.4853	GoC
Glucagon-type ligand receptors	Reactome	83	0.20345	0.8727	0.315	0.4853	GoC
Signaling by NOTCH1 PEST Domain Mutants in Cancer	Reactome	174	0.17922	0.87186	0.348	0.4853	GoC
Latent infection of Homo sapiens with Mycobacterium tuberculosis	Reactome	144	0.18198	0.86888	0.348	0.4853	GoC
Signaling by NOTCH1 in Cancer	Reactome	174	0.17922	0.8687	0.341	0.4853	GoC
WNT mediated activation of DVL	Reactome	18	0.28712	0.86667	0.288	0.4853	GoC
mRNA decay by 3' to 5' exoribonuclease	Reactome	21	0.277	0.86429	0.312	0.4853	GoC
Antiviral mechanism by IFN-stimulated genes	Reactome	530	0.15664	0.86406	0.372	0.4853	GoC
ATF4 activates genes	Reactome	69	0.20785	0.86322	0.338	0.4853	GoC
Netrin-1 signaling	Reactome	119	0.18709	0.86238	0.352	0.4853	GoC
DARPP-32 events	Reactome	38	0.23486	0.86046	0.347	0.4853	GoC
FBXW7 Mutants and NOTCH1 in Cancer	Reactome	174	0.17922	0.86008	0.364	0.4853	GoC
Phagosomal maturation (early endosomal stage)	Reactome	144	0.18198	0.85868	0.359	0.4853	GoC
HIV Transcription Elongation	Reactome	634	0.15244	0.85758	0.369	0.4853	GoC
Polo-like kinase mediated events	Reactome	19	0.27698	0.85737	0.328	0.4853	GoC
IRE1alpha activates chaperones	Reactome	39	0.23115	0.85698	0.335	0.4853	GoC
XBP1(S) activates chaperone genes	Reactome	37	0.2348	0.85574	0.325	0.4853	GoC
Non-integrin membrane-ECM interactions	Reactome	82	0.20146	0.85559	0.341	0.4853	GoC
Prostacyclin signalling through prostacyclin receptor	Reactome	63	0.20772	0.85486	0.361	0.4853	GoC
Role of phospholipids in phagocytosis	Reactome	35	0.23499	0.85479	0.319	0.4853	GoC
ISG15 antiviral mechanism	Reactome	530	0.15664	0.8538	0.341	0.4853	GoC
Tat-mediated elongation of the HIV-1 transcript	Reactome	634	0.15244	0.85326	0.347	0.4853	GoC
Molecules associated with elastic fibres	Reactome	64	0.20679	0.85172	0.357	0.4853	GoC
Formation of annular gap junctions	Reactome	33	0.24103	0.8513	0.305	0.4853	GoC
ATF6-alpha activates chaperones	Reactome	20	0.27043	0.84926	0.331	0.4853	GoC
Conversion from APC-C-Cdc20 to APC-C-Cdh1 in late anaphase	Reactome	66	0.208	0.84863	0.336	0.4853	GoC
Platelet sensitization by LDL	Reactome	41	0.22576	0.84275	0.337	0.4853	GoC
FGFR3b ligand binding and activation	Reactome	21	0.26931	0.84139	0.339	0.4853	GoC
DEx-H-box helicases activate type I IFN and inflammatory cytokines production	Reactome	33	0.23742	0.83982	0.317	0.4853	GoC
RNA Polymerase II Transcription Elongation	Reactome	671	0.14922	0.83885	0.362	0.4853	GoC
Depolarization of the Presynaptic Terminal Triggers the Opening of Calcium Channels	Reactome	33	0.2374	0.83723	0.358	0.4853	GoC
Removal of DNA patch containing abasic residue	Reactome	18	0.27922	0.8364	0.324	0.4853	GoC
SOS-mediated signalling	Reactome	47	0.21439	0.83619	0.344	0.4853	GoC
Formation of RNA Pol II elongation complex	Reactome	671	0.14922	0.83568	0.366	0.4853	GoC
Negative regulators of RIG-I-MDA5 signaling	Reactome	49	0.21379	0.83394	0.328	0.4853	GoC
Amino acid synthesis and interconversion (transamination)	Reactome	28	0.24393	0.83349	0.341	0.4853	GoC
Formation of HIV elongation complex in the absence of HIV Tat	Reactome	671	0.14922	0.83143	0.359	0.4853	GoC
Glycolysis	Reactome	57	0.20573	0.82701	0.371	0.4853	GoC
G beta-gamma signalling through PLC beta	Reactome	75	0.19372	0.81705	0.366	0.4853	GoC
Nef mediated downregulation of MHC class I complex cell surface expression	Reactome	20	0.25492	0.8089	0.339	0.4853	GoC
Recruitment of NuMA to mitotic centrosomes	Reactome	16	0.27573	0.80547	0.372	0.4853	GoC
TRIF-mediated programmed cell death	Reactome	18	0.26526	0.80143	0.358	0.4853	GoC
CYP2E1 reactions	Reactome	36	0.21928	0.78653	0.369	0.4853	GoC
Transport of vitamins, nucleosides, and related molecules	Reactome	16	0.2679	0.78137	0.358	0.4853	GoC
Scavenging by Class A Receptors	Reactome	16	0.26148	0.78082	0.346	0.4853	GoC
Collagen degradation	Reactome	25	0.23421	0.76919	0.372	0.4853	GoC
MHC class II antigen presentation	Reactome	546	0.13979	0.76893	0.37	0.4853	GoC
Signaling by Insulin receptor	Reactome	536	-0.18153	-0.96495	0.373	0.4858	LoC
Transcriptional regulation of white adipocyte differentiation	Reactome	250	-0.18952	-0.92852	0.374	0.4863	LoC
Signaling by FGFR1 mutants	Reactome	34	0.22376	0.79334	0.375	0.4868	GoC
Immunoregulatory interactions between a Lymphoid and a non-Lymphoid cell	Reactome	127	-0.20048	-0.90808	0.377	0.4869	LoC
Cell-Cell communication	Reactome	212	0.17192	0.86022	0.376	0.4869	GoC
Insulin processing	Reactome	15	0.2543	0.74028	0.377	0.4869	GoC
mRNA decay by 5' to 3' exoribonuclease	Reactome	36	-0.23751	-0.842	0.378	0.4874	LoC
NRIF signals cell death from the nucleus	Reactome	23	0.24863	0.80028	0.38	0.4884	GoC
Activation of PPARGC1A (PGC-1alpha) by phosphorylation	Reactome	16	0.25125	0.74029	0.38	0.4884	GoC
Endosomal Sorting Complex Required For Transport (ESCRT)	Reactome	25	-0.26278	-0.85583	0.383	0.4914	LoC
Formation of HIV-1 elongation complex containing HIV-1 Tat	Reactome	634	0.15244	0.855	0.386	0.4937	GoC
Bile acid and bile salt metabolism	Reactome	32	0.2263	0.78058	0.386	0.4937	GoC
Folding of actin by CCT-TriC	Reactome	36	-0.23316	-0.82393	0.387	0.4941	LoC
IRS-related events triggered by IGF1R	Reactome	377	-0.18417	-0.94529	0.39	0.4948	LoC
PERK regulates gene expression	Reactome	72	0.19221	0.80611	0.39	0.4948	GoC
Gluconeogenesis	Reactome	43	0.20902	0.79425	0.389	0.4948	GoC
Cholesterol biosynthesis	Reactome	19	0.2519	0.77928	0.389	0.4948	GoC
Regulation of Rheb GTPase activity by AMPK	Reactome	27	-0.25464	-0.83613	0.392	0.4965	LoC
Generic Transcription Pathway	Reactome	339	-0.1858	-0.94905	0.394	0.4972	LoC
Interleukin-3, 5 and GM-CSF signaling	Reactome	384	-0.18221	-0.94162	0.396	0.4972	LoC
Xenobiotics	Reactome	117	-0.19971	-0.88531	0.395	0.4972	LoC
Downregulation of ERBB4 signaling	Reactome	15	-0.27609	-0.80495	0.394	0.4972	LoC
Thrombin signalling through proteinase activated receptors (PARs)	Reactome	171	0.17159	0.83264	0.397	0.4972	GoC
Binding and Uptake of Ligands by Scavenger Receptors	Reactome	50	0.19892	0.78779	0.396	0.4972	GoC
Golgi Cisternae Pericentriolar Stack Reorganization	Reactome	22	0.23858	0.75384	0.397	0.4972	GoC
Detoxification of Reactive Oxygen Species	Reactome	26	0.22384	0.74404	0.399	0.4981	GoC
Activation of Ca-permeable Kainate Receptor	Reactome	38	0.19511	0.73597	0.399	0.4981	GoC
Respiratory electron transport, ATP synthesis by chemiosmotic coupling, and heat production by uncoupling proteins.	Reactome	701	-0.17518	-0.95297	0.428	0.4999	LoC
Regulation of Glucokinase by Glucokinase Regulatory Protein	Reactome	351	-0.18389	-0.93734	0.427	0.4999	LoC
Signaling by Type 1 Insulin-like Growth Factor 1 Receptor (IGF1R)	Reactome	392	-0.1821	-0.93683	0.417	0.4999	LoC
trans-Golgi Network Vesicle Budding	Reactome	394	-0.17635	-0.91903	0.424	0.4999	LoC
Glucose metabolism	Reactome	178	-0.19232	-0.90817	0.402	0.4999	LoC
G1 Phase	Reactome	192	-0.18707	-0.89546	0.424	0.4999	LoC
Citric acid cycle (TCA cycle)	Reactome	69	-0.21632	-0.87731	0.404	0.4999	LoC
Cell death signalling via NRAGE, NRIF and NADE	Reactome	66	-0.21532	-0.86359	0.403	0.4999	LoC
Ion transport by P-type ATPases	Reactome	119	-0.19217	-0.86069	0.424	0.4999	LoC
Signalling to RAS	Reactome	76	-0.2085	-0.85728	0.403	0.4999	LoC
FGFR4 ligand binding and activation	Reactome	66	-0.20975	-0.85161	0.421	0.4999	LoC
Lipid and lipoprotein metabolism	Reactome	69	-0.21013	-0.84946	0.406	0.4999	LoC
Repair synthesis for gap-filling by DNA polymerase in TC-NER	Reactome	74	-0.20385	-0.84817	0.415	0.4999	LoC
Transport of glucose and other sugars, bile salts and organic acids, metal ions and amine compounds	Reactome	69	-0.20676	-0.84575	0.431	0.4999	LoC
Gap-filling DNA repair synthesis and ligation in TC-NER	Reactome	74	-0.20385	-0.84397	0.418	0.4999	LoC
Gap-filling DNA repair synthesis and ligation in GG-NER	Reactome	74	-0.20385	-0.84356	0.43	0.4999	LoC
Repair synthesis of patch ~27-30 bases long by DNA polymerase	Reactome	74	-0.20385	-0.83162	0.421	0.4999	LoC
Prolonged ERK activation events	Reactome	57	-0.21024	-0.82326	0.413	0.4999	LoC
Defective BTD causes biotidinase deficiency	Reactome	45	-0.21468	-0.81566	0.425	0.4999	LoC
Defective MTR causes methylmalonic aciduria and homocystinuria type cblG	Reactome	45	-0.21468	-0.80934	0.428	0.4999	LoC
Defective MMACHC causes methylmalonic aciduria and homocystinuria type cblC	Reactome	45	-0.21468	-0.80132	0.43	0.4999	LoC
Defects in vitamin and cofactor metabolism	Reactome	45	-0.21468	-0.80017	0.43	0.4999	LoC
Defects in cobalamin (B12) metabolism	Reactome	45	-0.21468	-0.79996	0.427	0.4999	LoC
Defective LMBRD1 causes methylmalonic aciduria and homocystinuria type cblF	Reactome	45	-0.21468	-0.79985	0.43	0.4999	LoC
Defective GIF causes intrinsic factor deficiency	Reactome	45	-0.21468	-0.79948	0.43	0.4999	LoC
Defects in biotin (Btn) metabolism	Reactome	45	-0.21468	-0.7991	0.415	0.4999	LoC
Metabolism of water-soluble vitamins and cofactors	Reactome	45	-0.21468	-0.79892	0.419	0.4999	LoC
Defective HLCS causes multiple carboxylase deficiency	Reactome	45	-0.21468	-0.79716	0.426	0.4999	LoC
NRAGE signals death through JNK	Reactome	37	-0.2267	-0.79429	0.423	0.4999	LoC
Defective MMADHC causes methylmalonic aciduria and homocystinuria type cblD	Reactome	45	-0.21468	-0.79166	0.43	0.4999	LoC
TRAF3-dependent IRF activation pathway	Reactome	30	-0.23303	-0.78799	0.431	0.4999	LoC
Defective AMN causes hereditary megaloblastic anemia 1	Reactome	45	-0.21468	-0.78697	0.424	0.4999	LoC
Synthesis of glycosylphosphatidylinositol (GPI)	Reactome	18	-0.25498	-0.76835	0.429	0.4999	LoC
Unwinding of DNA	Reactome	15	-0.26111	-0.73449	0.413	0.4999	LoC
Unfolded Protein Response (UPR)	Reactome	123	0.16927	0.7748	0.416	0.4999	GoC
Regulation of water balance by renal Aquaporins	Reactome	103	0.17099	0.76417	0.422	0.4999	GoC
Mitotic Spindle Checkpoint	Reactome	92	0.16931	0.75822	0.406	0.4999	GoC
Aquaporin-mediated transport	Reactome	106	0.16725	0.75619	0.419	0.4999	GoC
Advanced glycosylation endproduct receptor signaling	Reactome	19	0.24564	0.75374	0.407	0.4999	GoC
Activation of Kainate Receptors upon glutamate binding	Reactome	129	0.15886	0.74534	0.412	0.4999	GoC
Ionotropic activity of Kainate Receptors	Reactome	38	0.19511	0.72546	0.41	0.4999	GoC
Inhibition of the proteolytic activity of APC-C required for the onset of anaphase by mitotic spindle checkpoint components	Reactome	91	0.16255	0.71962	0.418	0.4999	GoC
IRAK1 recruits IKK complex	Reactome	18	0.23467	0.71457	0.429	0.4999	GoC
IRAK1 recruits IKK complex upon TLR7-8 or 9 stimulation	Reactome	18	0.23467	0.71292	0.421	0.4999	GoC
Gap junction degradation	Reactome	42	0.18964	0.70838	0.415	0.4999	GoC
Inactivation of APC-C via direct inhibition of the APC-C complex	Reactome	91	0.16255	0.7055	0.431	0.4999	GoC
Recycling of eIF2-GDP	Reactome	28	0.19774	0.66954	0.423	0.4999	GoC
Norepinephrine Neurotransmitter Release Cycle	Reactome	30	0.18695	0.65545	0.431	0.4999	GoC
Defective MTRR causes methylmalonic aciduria and homocystinuria type cblE	Reactome	45	-0.21468	-0.80098	0.432	0.5003	LoC
GABA synthesis, release, reuptake and degradation	Reactome	48	-0.20741	-0.77881	0.433	0.5007	LoC
Defective MUT causes methylmalonic aciduria mut type	Reactome	45	-0.21468	-0.7962	0.435	0.5015	LoC
Acetylcholine Neurotransmitter Release Cycle	Reactome	29	-0.21732	-0.73472	0.435	0.5015	LoC
Defective CUBN causes hereditary megaloblastic anemia 1	Reactome	45	-0.21468	-0.79453	0.437	0.5031	LoC
Retrograde neurotrophin signalling	Reactome	49	0.18488	0.72424	0.44	0.5058	GoC
Peptide hormone biosynthesis	Reactome	18	-0.24435	-0.72055	0.441	0.5062	LoC
Metabolism of vitamins and cofactors	Reactome	45	-0.21468	-0.80795	0.444	0.5074	LoC
Initiation of Nuclear Envelope Reformation	Reactome	17	0.19372	0.57524	0.444	0.5074	GoC
The role of Nef in HIV-1 replication and disease pathogenesis	Reactome	41	0.12144	0.457	0.444	0.5074	GoC
Defective CD320 causes methylmalonic aciduria	Reactome	45	-0.21468	-0.80721	0.446	0.5075	LoC
Gap junction trafficking	Reactome	42	0.18964	0.71012	0.446	0.5075	GoC
DCC mediated attractive signaling	Reactome	78	0.1466	0.62555	0.446	0.5075	GoC
Interferon Signaling	Reactome	859	-0.17279	-0.95556	0.449	0.5094	LoC
Synthesis of bile acids and bile salts via 7alpha-hydroxycholesterol	Reactome	19	0.213	0.65647	0.449	0.5094	GoC
Clathrin derived vesicle budding	Reactome	394	-0.17635	-0.90841	0.454	0.5107	LoC
Neurotransmitter Release Cycle	Reactome	108	-0.20105	-0.87483	0.454	0.5107	LoC
Defective MMAB causes methylmalonic aciduria type cblB	Reactome	45	-0.21468	-0.80218	0.454	0.5107	LoC
Defective TCN2 causes hereditary megaloblastic anemia	Reactome	45	-0.21468	-0.80172	0.451	0.5107	LoC
Defective MMAA causes methylmalonic aciduria type cblA	Reactome	45	-0.21468	-0.79488	0.454	0.5107	LoC
Regulation of KIT signaling	Reactome	32	0.15676	0.54317	0.454	0.5107	GoC
Lysosome Vesicle Biogenesis	Reactome	142	-0.1883	-0.86381	0.455	0.5111	LoC
Unblocking of NMDA receptor, glutamate binding and activation	Reactome	110	-0.19002	-0.8354	0.456	0.5115	LoC
Cyclin D associated events in G1	Reactome	192	-0.18707	-0.88199	0.458	0.513	LoC
Phase 1 - Functionalization of compounds	Reactome	249	-0.17842	-0.87578	0.469	0.523	LoC
Glycoprotein hormones	Reactome	17	0.19226	0.57878	0.468	0.523	GoC
Glycosphingolipid metabolism	Reactome	22	0.16912	0.54955	0.469	0.523	GoC
Signaling by BMP	Reactome	72	-0.19998	-0.82055	0.47	0.5234	LoC
RNA Polymerase II HIV Promoter Escape	Reactome	741	-0.17088	-0.93567	0.474	0.5241	LoC
Semaphorin interactions	Reactome	284	-0.18022	-0.89077	0.474	0.5241	LoC
SMAD2-SMAD3-SMAD4 heterotrimer regulates transcription	Reactome	88	-0.18158	-0.77475	0.472	0.5241	LoC
Synthesis of PIPs at the Golgi membrane	Reactome	19	-0.21147	-0.62933	0.474	0.5241	LoC
WNT ligand biogenesis and trafficking	Reactome	15	0.1963	0.57425	0.472	0.5241	GoC
Netrin mediated repulsion signals	Reactome	23	0.17237	0.55748	0.475	0.5245	GoC
Cytosolic sulfonation of small molecules	Reactome	29	-0.21221	-0.71313	0.476	0.5249	LoC
Activation of gene expression by SREBF (SREBP)	Reactome	228	-0.17613	-0.86078	0.478	0.5263	LoC
Nuclear Envelope Reassembly	Reactome	17	0.19372	0.58869	0.479	0.5267	GoC
RNA Polymerase II Transcription Pre-Initiation And Promoter Opening	Reactome	741	-0.17088	-0.92975	0.484	0.5274	LoC
Signaling by FGFR mutants	Reactome	246	-0.17714	-0.87834	0.484	0.5274	LoC
Serotonin Neurotransmitter Release Cycle	Reactome	44	-0.19436	-0.73009	0.483	0.5274	LoC
Signaling by Activin	Reactome	27	-0.21423	-0.71626	0.483	0.5274	LoC
Dopamine Neurotransmitter Release Cycle	Reactome	44	-0.19436	-0.7162	0.485	0.5274	LoC
Oncogene Induced Senescence	Reactome	32	-0.19807	-0.67561	0.485	0.5274	LoC
COPI Mediated Transport	Reactome	22	-0.19327	-0.60199	0.483	0.5274	LoC
Depolymerisation of the Nuclear Lamina	Reactome	15	-0.20068	-0.56704	0.485	0.5274	LoC
Cytochrome P450 - arranged by substrate type	Reactome	209	-0.18262	-0.87454	0.487	0.5288	LoC
APC-C-Cdc20 mediated degradation of Cyclin B	Reactome	102	-0.18401	-0.79666	0.488	0.5292	LoC
Glutamate Neurotransmitter Release Cycle	Reactome	38	-0.20071	-0.71417	0.489	0.5295	LoC
Antigen activates B Cell Receptor (BCR) leading to generation of second messengers	Reactome	157	-0.18147	-0.83994	0.492	0.5309	LoC
Synthesis of bile acids and bile salts	Reactome	25	-0.20462	-0.66222	0.491	0.5309	LoC
Calcitonin-like ligand receptors	Reactome	21	-0.1321	-0.41322	0.493	0.5309	LoC
Transport to the Golgi and subsequent modification	Reactome	18	0.16434	0.51328	0.493	0.5309	GoC
Processing of Intronless Pre-mRNAs	Reactome	36	-0.17574	-0.63342	0.495	0.5316	LoC
Golgi to ER Retrograde Transport	Reactome	22	-0.19327	-0.60325	0.495	0.5316	LoC
Phase II conjugation	Reactome	75	-0.17047	-0.70361	0.497	0.533	LoC
RNA Polymerase II Promoter Escape	Reactome	741	-0.17088	-0.92756	0.498	0.5334	LoC
Adenylate cyclase inhibitory pathway	Reactome	39	-0.18882	-0.68366	0.5	0.5341	LoC
Activated point mutants of FGFR2	Reactome	15	-0.20124	-0.57363	0.5	0.5341	LoC
HIV Transcription Initiation	Reactome	741	-0.17088	-0.93134	0.502	0.5355	LoC
Class B-2 (Secretin family receptors)	Reactome	241	-0.1722	-0.84515	0.504	0.5369	LoC
Inhibition of adenylate cyclase pathway	Reactome	39	-0.18882	-0.68224	0.507	0.5393	LoC
ABC-family proteins mediated transport	Reactome	21	-0.18216	-0.56315	0.508	0.5397	LoC
L1CAM interactions	Reactome	356	-0.1707	-0.87642	0.51	0.5403	LoC
NCAM1 interactions	Reactome	53	-0.18221	-0.69544	0.51	0.5403	LoC
RNA Polymerase II Transcription Initiation And Promoter Clearance	Reactome	741	-0.17088	-0.93493	0.512	0.541	LoC
Viral Messenger RNA Synthesis	Reactome	91	-0.17812	-0.76736	0.512	0.541	LoC
Transferrin endocytosis and recycling	Reactome	129	-0.17409	-0.78885	0.513	0.5413	LoC
Nef-mediates down modulation of cell surface receptors by recruiting them to clathrin adapters	Reactome	38	-0.13921	-0.49557	0.514	0.5416	LoC
Iron uptake and transport	Reactome	145	-0.17471	-0.80219	0.515	0.542	LoC
NOTCH1 Intracellular Domain Regulates Transcription	Reactome	104	-0.17278	-0.75952	0.516	0.5423	LoC
Fatty acid, triacylglycerol, and ketone body metabolism	Reactome	801	-0.16881	-0.9253	0.519	0.5424	LoC
RNA Polymerase II Transcription Initiation	Reactome	741	-0.17088	-0.92088	0.519	0.5424	LoC
Degradation of the extracellular matrix	Reactome	176	-0.17566	-0.82572	0.518	0.5424	LoC
Formation of the Early Elongation Complex	Reactome	216	-0.16861	-0.81698	0.518	0.5424	LoC
PD-1 signaling	Reactome	152	-0.17474	-0.80207	0.521	0.5424	LoC
Generation of second messenger molecules	Reactome	171	-0.17104	-0.79816	0.52	0.5424	LoC
HS-GAG degradation	Reactome	29	-0.19858	-0.67231	0.521	0.5424	LoC
Formation of the HIV-1 Early Elongation Complex	Reactome	216	-0.16861	-0.81809	0.522	0.5427	LoC
BMAL1-CLOCK,NPAS2 activates circadian gene expression	Reactome	70	-0.16945	-0.68039	0.523	0.5427	LoC
Signaling by FGFR2 mutants	Reactome	15	-0.20124	-0.56863	0.524	0.5427	LoC
ABCA transporters in lipid homeostasis	Reactome	21	-0.18216	-0.56749	0.524	0.5427	LoC
Interleukin-7 signaling	Reactome	26	-0.17757	-0.57517	0.528	0.5461	LoC
Glucose transport	Reactome	389	-0.16679	-0.85695	0.532	0.5495	LoC
Insulin receptor recycling	Reactome	129	-0.17377	-0.78338	0.533	0.5498	LoC
Gap junction trafficking and regulation	Reactome	45	-0.1857	-0.69115	0.535	0.5512	LoC
Glucagon signaling in metabolic regulation	Reactome	66	-0.15844	-0.63178	0.538	0.5535	LoC
mRNA Capping	Reactome	354	-0.16173	-0.82966	0.541	0.5552	LoC
NF-kB is activated and signals survival	Reactome	31	-0.20862	-0.71408	0.541	0.5552	LoC
SHC-mediated cascade	Reactome	158	-0.16954	-0.78355	0.542	0.5555	LoC
Presynaptic function of Kainate receptors	Reactome	91	-0.14746	-0.63002	0.544	0.5568	LoC
RNA Polymerase I Transcription Initiation	Reactome	283	-0.15469	-0.77267	0.549	0.5612	LoC
O-linked glycosylation	Reactome	169	-0.16369	-0.76947	0.552	0.5628	LoC
Recycling pathway of L1	Reactome	107	-0.16382	-0.7179	0.552	0.5628	LoC
RIG-I-MDA5 mediated induction of IFN-alpha-beta pathways	Reactome	275	-0.15613	-0.78197	0.556	0.5654	LoC
O-linked glycosylation of mucins	Reactome	152	-0.1473	-0.68516	0.556	0.5654	LoC
WNT5A-dependent internalization of FZD2, FZD5 and ROR2	Reactome	59	-0.14896	-0.58582	0.56	0.5687	LoC
G alpha (z) signalling events	Reactome	143	-0.14078	-0.64411	0.565	0.573	LoC
Vpr-mediated nuclear import of PICs	Reactome	381	-0.16256	-0.84109	0.574	0.5814	LoC
Abortive elongation of HIV-1 transcript in the absence of Tat	Reactome	171	-0.14762	-0.69627	0.575	0.5817	LoC
Interactions of Vpr with host cellular proteins	Reactome	381	-0.16256	-0.8448	0.577	0.5822	LoC
Biological oxidations	Reactome	396	-0.15844	-0.82318	0.577	0.5822	LoC
Tat-mediated HIV elongation arrest and recovery	Reactome	325	-0.15121	-0.77377	0.581	0.5847	LoC
Pausing and recovery of Tat-mediated HIV elongation	Reactome	325	-0.15121	-0.76932	0.581	0.5847	LoC
Condensation of Prophase Chromosomes	Reactome	771	-0.16319	-0.89442	0.589	0.5913	LoC
Hexose uptake	Reactome	422	-0.16156	-0.8394	0.589	0.5913	LoC
Pausing and recovery of HIV elongation	Reactome	351	-0.15815	-0.81237	0.595	0.5965	LoC
Elongation arrest and recovery	Reactome	351	-0.15815	-0.80551	0.596	0.5968	LoC
HIV elongation arrest and recovery	Reactome	351	-0.15815	-0.81517	0.603	0.603	LoC
